# Supplementary material for: A Comparative Analysis of the In Vitro Anticancer Activity of Iridium(III) {η5-C5Me4R} Complexes with Variable R Groups
Source: Int J Mol Sci. 2021 Jul 10;22(14):7422. doi: 10.3390/ijms22147422 (PMC8306930; doi:10.3390/ijms22147422)
Supplement: Supplementary file 1 [file ijms-22-07422-s001.zip]

Archive with 4 entries (3 files):
- Supplementary Files/
- Supplementary Files/checkcif.pdf
- Supplementary Files/cif.cif
- Supplementary Files/Supporting Information.pdf
