# Supplementary material for: A Comparative Analysis of the In Vitro Anticancer Activity of Iridium(III) {η5-C5Me4R} Complexes with Variable R Groups
Source: Int J Mol Sci. 2021 Jul 10;22(14):7422. doi: 10.3390/ijms22147422 (PMC8306930; doi:10.3390/ijms22147422)
Supplement: Supplementary file 1 [file ijms-22-07422-s001.zip › Supplementary Files/cif.cif]

 
data_3
 
_audit_creation_method            'SHELXL-2014/7'
_shelx_SHELXL_version_number      '2014/7'
_chemical_name_systematic         ?
_chemical_name_common             ?
_chemical_melting_point           ?
_chemical_formula_moiety          ?
_chemical_formula_sum
 'C17 H23 Cl2 Ir O2 S' 
_chemical_formula_weight          554.51

loop_
 _atom_type_symbol
 _atom_type_description
 _atom_type_scat_dispersion_real
 _atom_type_scat_dispersion_imag
 _atom_type_scat_source
 'C'  'C'   0.0033   0.0016
 'International Tables Vol C Tables 4.2.6.8 and 6.1.1.4'
 'H'  'H'   0.0000   0.0000
 'International Tables Vol C Tables 4.2.6.8 and 6.1.1.4'
 'O'  'O'   0.0106   0.0060
 'International Tables Vol C Tables 4.2.6.8 and 6.1.1.4'
 'Cl'  'Cl'   0.1484   0.1585
 'International Tables Vol C Tables 4.2.6.8 and 6.1.1.4'
 'Ir'  'Ir'  -1.4442   7.9887
 'International Tables Vol C Tables 4.2.6.8 and 6.1.1.4'
 'S'  'S'   0.1246   0.1234
 'International Tables Vol C Tables 4.2.6.8 and 6.1.1.4'
 
_space_group_crystal_system       monoclinic
_space_group_IT_number            14
_space_group_name_H-M_alt         'P 21/c'
_space_group_name_Hall            '-P 2ybc'
 
_shelx_space_group_comment
;
The symmetry employed for this shelxl refinement is uniquely defined
by the following loop, which should always be used as a source of
symmetry information in preference to the above space-group names.
They are only intended as comments.
;
 
loop_
 _space_group_symop_operation_xyz
 'x, y, z'
 '-x, y+1/2, -z+1/2'
 '-x, -y, -z'
 'x, -y-1/2, z-1/2'
 
_cell_length_a                    13.9835(5)
_cell_length_b                    8.8692(3)
_cell_length_c                    15.3611(6)
_cell_angle_alpha                 90
_cell_angle_beta                  96.317(2)
_cell_angle_gamma                 90
_cell_volume                      1893.55(12)
_cell_formula_units_Z             4
_cell_measurement_temperature     293(2)
_cell_measurement_reflns_used     9960
_cell_measurement_theta_min       2.606
_cell_measurement_theta_max       28.9415
 
_exptl_crystal_description        needle
_exptl_crystal_colour             orange
_exptl_crystal_density_meas       ?
_exptl_crystal_density_method     ?
_exptl_crystal_density_diffrn     1.945          
_exptl_crystal_F_000              1072
_exptl_transmission_factor_min    ?
_exptl_transmission_factor_max    ?
_exptl_crystal_size_max           0.180
_exptl_crystal_size_mid           0.130
_exptl_crystal_size_min           0.100
_exptl_absorpt_coefficient_mu     7.449
_shelx_estimated_absorpt_T_min    0.347
_shelx_estimated_absorpt_T_max    0.523
_exptl_absorpt_correction_type    empirical
_exptl_absorpt_correction_T_min   0.3808
_exptl_absorpt_correction_T_max   0.7459
_exptl_absorpt_process_details    
; 
 Data were corrected for Lorentz polarization and absorption
 effects (empirical absorption correction SADABS).
 R(int) =  0.1320 (selected reflections only, before parameter refinement)
 R(int) =  0.0530(selected reflections only, after parameter refinement)
;
 
_exptl_absorpt_special_details    ?
_diffrn_ambient_temperature       293(2)
_diffrn_radiation_wavelength      0.71073
_diffrn_radiation_type            MoK\a 
_diffrn_radiation_source          'fine-focus sealed tube' 
_diffrn_radiation_monochromator   graphite 
_diffrn_measurement_device_type   'CCD area detector' 
_diffrn_measurement_method        'phi and omega scans' 
_diffrn_detector_area_resol_mean  ?
_diffrn_reflns_number             28963
_diffrn_reflns_av_unetI/netI      0.0212
_diffrn_reflns_av_R_equivalents   0.0394
_diffrn_reflns_limit_h_min        -17
_diffrn_reflns_limit_h_max        17
_diffrn_reflns_limit_k_min        -10
_diffrn_reflns_limit_k_max        10
_diffrn_reflns_limit_l_min        -18
_diffrn_reflns_limit_l_max        18
_diffrn_reflns_theta_min          1.465
_diffrn_reflns_theta_max          25.992
_diffrn_reflns_theta_full         25.242
_diffrn_measured_fraction_theta_max   0.999
_diffrn_measured_fraction_theta_full  0.999
_diffrn_reflns_Laue_measured_fraction_max    0.999
_diffrn_reflns_Laue_measured_fraction_full   0.999
_diffrn_reflns_point_group_measured_fraction_max   0.999
_diffrn_reflns_point_group_measured_fraction_full  0.999
_reflns_number_total              3715
_reflns_number_gt                 3414
_reflns_threshold_expression      'I > 2\s(I)'
_reflns_Friedel_coverage          0.000
_reflns_Friedel_fraction_max      .
_reflns_Friedel_fraction_full     .
 
_reflns_special_details
;
 Reflections were merged by SHELXL according to the crystal
 class for the calculation of statistics and refinement.
 
 _reflns_Friedel_fraction is defined as the number of unique
 Friedel pairs measured divided by the number that would be
 possible theoretically, ignoring centric projections and
 systematic absences.
;
 
_computing_data_collection        'APEX3 (Bruker AXS, 2015)' 
_computing_cell_refinement        'APEX3 (Bruker AXS, 2015)' 
_computing_data_reduction         'SAINT (Bruker AXS, 2015)' 
_computing_structure_solution     'SHELXT (Sheldrick, 2015)'
_computing_structure_refinement 'SHELXL-2014/7 (Sheldrick, 2014)'
_computing_molecular_graphics     'ORTEPIII (Johnson, 1996)' 
_computing_publication_material  'XCIF 2014/2 (Bruker AXS, 2014)'
_refine_special_details           ?
_refine_ls_structure_factor_coef  Fsqd
_refine_ls_matrix_type            full
_refine_ls_weighting_scheme       calc
_refine_ls_weighting_details
'w=1/[\s^2^(Fo^2^)+(0.0260P)^2^+1.1200P] where P=(Fo^2^+2Fc^2^)/3'
_atom_sites_solution_primary      ?
_atom_sites_solution_secondary    ?
_atom_sites_solution_hydrogens    mixed
_refine_ls_hydrogen_treatment     mixed
_refine_ls_extinction_method      none
_refine_ls_extinction_coef        .
_refine_ls_number_reflns          3715
_refine_ls_number_parameters      217
_refine_ls_number_restraints      1
_refine_ls_R_factor_all           0.0219
_refine_ls_R_factor_gt            0.0193
_refine_ls_wR_factor_ref          0.0487
_refine_ls_wR_factor_gt           0.0472
_refine_ls_goodness_of_fit_ref    1.068
_refine_ls_restrained_S_all       1.068
_refine_ls_shift/su_max           0.002
_refine_ls_shift/su_mean          0.000
 
loop_
 _atom_site_label
 _atom_site_type_symbol
 _atom_site_fract_x
 _atom_site_fract_y
 _atom_site_fract_z
 _atom_site_U_iso_or_equiv
 _atom_site_adp_type
 _atom_site_occupancy
 _atom_site_site_symmetry_order  
 _atom_site_calc_flag
 _atom_site_refinement_flags_posn
 _atom_site_refinement_flags_adp
 _atom_site_refinement_flags_occupancy
 _atom_site_disorder_assembly
 _atom_site_disorder_group
C1 C 0.7952(2) -0.0653(3) 0.18034(18) 0.0267(6) Uani 1 1 d . . . . .
C2 C 0.7930(2) -0.0896(4) 0.2736(2) 0.0330(7) Uani 1 1 d . . . . .
C3 C 0.8769(3) -0.0214(4) 0.3185(2) 0.0393(8) Uani 1 1 d . . . . .
C4 C 0.9335(2) 0.0405(4) 0.2537(2) 0.0386(8) Uani 1 1 d . . . . .
C5 C 0.8849(2) 0.0092(3) 0.1696(2) 0.0325(7) Uani 1 1 d . . . . .
C6 C 0.7238(2) -0.1272(3) 0.11037(19) 0.0276(6) Uani 1 1 d . . . . .
C7 C 0.6737(2) -0.0343(4) 0.0480(2) 0.0342(7) Uani 1 1 d . . . . .
H7 H 0.6867 0.0686 0.0480 0.041 Uiso 1 1 calc R U . . .
C8 C 0.6048(2) -0.0938(4) -0.0137(2) 0.0365(7) Uani 1 1 d . . . . .
H8 H 0.5721 -0.0309 -0.0554 0.044 Uiso 1 1 calc R U . . .
C9 C 0.5838(2) -0.2459(4) -0.01407(19) 0.0334(7) Uani 1 1 d . . . . .
C10 C 0.6342(3) -0.3401(3) 0.0467(2) 0.0375(8) Uani 1 1 d . . . . .
H10 H 0.6210 -0.4428 0.0465 0.045 Uiso 1 1 calc R U . . .
C11 C 0.7045(2) -0.2802(4) 0.1078(2) 0.0346(7) Uani 1 1 d . . . . .
H11 H 0.7391 -0.3440 0.1477 0.042 Uiso 1 1 calc R U . . .
C12 C 0.9208(3) 0.0460(4) 0.0840(3) 0.0490(9) Uani 1 1 d . . . . .
H12A H 0.9477 0.1457 0.0866 0.074 Uiso 1 1 calc R U . . .
H12B H 0.8684 0.0414 0.0381 0.074 Uiso 1 1 calc R U . . .
H12C H 0.9694 -0.0254 0.0723 0.074 Uiso 1 1 calc R U . . .
C13 C 1.0292(3) 0.1176(5) 0.2735(4) 0.0638(13) Uani 1 1 d . . . . .
H13A H 1.0786 0.0432 0.2864 0.096 Uiso 1 1 calc R U . . .
H13B H 1.0273 0.1830 0.3230 0.096 Uiso 1 1 calc R U . . .
H13C H 1.0428 0.1758 0.2236 0.096 Uiso 1 1 calc R U . . .
C14 C 0.9052(4) -0.0249(5) 0.4156(3) 0.0697(14) Uani 1 1 d . . . . .
H14A H 0.8505 -0.0525 0.4448 0.105 Uiso 1 1 calc R U . . .
H14B H 0.9275 0.0731 0.4352 0.105 Uiso 1 1 calc R U . . .
H14C H 0.9556 -0.0974 0.4290 0.105 Uiso 1 1 calc R U . . .
C15 C 0.7198(3) -0.1815(4) 0.3140(2) 0.0504(10) Uani 1 1 d . . . . .
H15A H 0.7412 -0.2842 0.3196 0.076 Uiso 1 1 calc R U . . .
H15B H 0.6596 -0.1774 0.2775 0.076 Uiso 1 1 calc R U . . .
H15C H 0.7117 -0.1418 0.3708 0.076 Uiso 1 1 calc R U . . .
C21 C 0.6110(3) 0.4026(4) 0.2622(3) 0.0455(9) Uani 1 1 d . . . . .
H21A H 0.6150 0.4380 0.2037 0.068 Uiso 1 1 calc R U . . .
H21B H 0.6563 0.4566 0.3022 0.068 Uiso 1 1 calc R U . . .
H21C H 0.5471 0.4190 0.2776 0.068 Uiso 1 1 calc R U . . .
C22 C 0.6173(3) 0.1691(5) 0.3785(3) 0.0533(10) Uani 1 1 d . . . . .
H22A H 0.5547 0.2053 0.3884 0.080 Uiso 1 1 calc R U . . .
H22B H 0.6654 0.2193 0.4176 0.080 Uiso 1 1 calc R U . . .
H22C H 0.6208 0.0624 0.3890 0.080 Uiso 1 1 calc R U . . .
Cl4 Cl 0.83973(7) 0.34695(10) 0.34982(7) 0.0490(2) Uani 1 1 d . . . . .
Cl5 Cl 0.77739(8) 0.33496(9) 0.13046(6) 0.0451(2) Uani 1 1 d . . . . .
Ir1 Ir 0.79384(2) 0.15087(2) 0.24524(2) 0.02522(5) Uani 1 1 d . . . . .
O1 O 0.5149(2) -0.3098(3) -0.07212(17) 0.0532(7) Uani 1 1 d D . . . .
H1 H 0.501(3) -0.240(4) -0.106(3) 0.080 Uiso 1 1 d D U . . .
O2 O 0.56112(17) 0.1286(3) 0.20999(18) 0.0430(6) Uani 1 1 d . . . . .
S1 S 0.63796(5) 0.20663(9) 0.26811(5) 0.02976(16) Uani 1 1 d . . . . .
 
loop_
 _atom_site_aniso_label
 _atom_site_aniso_U_11
 _atom_site_aniso_U_22
 _atom_site_aniso_U_33
 _atom_site_aniso_U_23
 _atom_site_aniso_U_13
 _atom_site_aniso_U_12
C1 0.0279(15) 0.0246(15) 0.0268(14) 0.0003(11) -0.0010(12) 0.0024(12)
C2 0.0426(19) 0.0252(16) 0.0301(15) 0.0028(12) -0.0013(13) 0.0026(13)
C3 0.045(2) 0.0334(18) 0.0353(18) -0.0006(14) -0.0151(15) 0.0051(15)
C4 0.0266(16) 0.0340(18) 0.053(2) -0.0045(15) -0.0073(15) 0.0082(14)
C5 0.0299(16) 0.0273(15) 0.0402(18) -0.0007(13) 0.0025(13) 0.0054(12)
C6 0.0286(16) 0.0267(15) 0.0271(15) -0.0020(12) 0.0008(12) 0.0040(12)
C7 0.0450(19) 0.0261(16) 0.0300(16) 0.0010(12) -0.0024(14) 0.0023(14)
C8 0.0419(19) 0.0359(17) 0.0297(16) 0.0024(13) -0.0052(14) 0.0083(15)
C9 0.0320(16) 0.0405(18) 0.0264(15) -0.0083(13) -0.0021(13) -0.0021(14)
C10 0.049(2) 0.0277(17) 0.0341(18) -0.0038(12) -0.0014(15) -0.0029(14)
C11 0.0437(19) 0.0268(17) 0.0313(16) -0.0004(13) -0.0048(14) 0.0053(14)
C12 0.044(2) 0.050(2) 0.057(2) 0.0048(18) 0.0207(18) 0.0046(17)
C13 0.033(2) 0.053(2) 0.102(4) -0.020(2) -0.011(2) -0.0004(18)
C14 0.095(4) 0.065(3) 0.040(2) -0.0030(19) -0.034(2) 0.007(2)
C15 0.074(3) 0.039(2) 0.041(2) 0.0044(16) 0.0154(19) -0.0112(19)
C21 0.043(2) 0.0325(18) 0.061(2) -0.0072(17) 0.0038(17) 0.0087(16)
C22 0.057(3) 0.064(3) 0.042(2) 0.0047(17) 0.0184(19) 0.0030(19)
Cl4 0.0457(5) 0.0467(5) 0.0518(5) -0.0215(4) -0.0064(4) -0.0083(4)
Cl5 0.0623(6) 0.0293(4) 0.0450(5) 0.0099(3) 0.0112(4) 0.0059(4)
Ir1 0.02529(8) 0.02336(8) 0.02600(8) -0.00138(4) -0.00178(5) -0.00158(4)
O1 0.0565(17) 0.0531(16) 0.0447(16) -0.0040(12) -0.0187(13) -0.0113(14)
O2 0.0297(13) 0.0434(14) 0.0534(15) -0.0054(11) -0.0072(11) -0.0085(10)
S1 0.0270(4) 0.0286(4) 0.0331(4) -0.0017(3) 0.0009(3) -0.0010(3)
 
_geom_special_details
;
 All esds (except the esd in the dihedral angle between two l.s. planes)
 are estimated using the full covariance matrix.  The cell esds are taken
 into account individually in the estimation of esds in distances, angles
 and torsion angles; correlations between esds in cell parameters are only
 used when they are defined by crystal symmetry.  An approximate (isotropic)
 treatment of cell esds is used for estimating esds involving l.s. planes.
;
 
loop_
 _geom_bond_atom_site_label_1
 _geom_bond_atom_site_label_2
 _geom_bond_distance
 _geom_bond_site_symmetry_2
 _geom_bond_publ_flag
C1 C5 1.443(4) . ?
C1 C2 1.452(4) . ?
C1 C6 1.489(4) . ?
C1 Ir1 2.162(3) . ?
C2 C3 1.428(4) . ?
C2 C15 1.496(5) . ?
C2 Ir1 2.177(3) . ?
C3 C4 1.446(5) . ?
C3 C14 1.501(5) . ?
C3 Ir1 2.159(3) . ?
C4 C5 1.420(5) . ?
C4 C13 1.503(5) . ?
C4 Ir1 2.176(3) . ?
C5 C12 1.494(5) . ?
C5 Ir1 2.209(3) . ?
C6 C11 1.384(4) . ?
C6 C7 1.393(4) . ?
C7 C8 1.380(4) . ?
C7 H7 0.9300 . ?
C8 C9 1.380(5) . ?
C8 H8 0.9300 . ?
C9 O1 1.363(4) . ?
C9 C10 1.386(5) . ?
C10 C11 1.388(4) . ?
C10 H10 0.9300 . ?
C11 H11 0.9300 . ?
C12 H12A 0.9600 . ?
C12 H12B 0.9600 . ?
C12 H12C 0.9600 . ?
C13 H13A 0.9600 . ?
C13 H13B 0.9600 . ?
C13 H13C 0.9600 . ?
C14 H14A 0.9600 . ?
C14 H14B 0.9600 . ?
C14 H14C 0.9600 . ?
C15 H15A 0.9600 . ?
C15 H15B 0.9600 . ?
C15 H15C 0.9600 . ?
C21 S1 1.779(4) . ?
C21 H21A 0.9600 . ?
C21 H21B 0.9600 . ?
C21 H21C 0.9600 . ?
C22 S1 1.782(4) . ?
C22 H22A 0.9600 . ?
C22 H22B 0.9600 . ?
C22 H22C 0.9600 . ?
Cl4 Ir1 2.4062(8) . ?
Cl5 Ir1 2.3955(8) . ?
Ir1 S1 2.2995(8) . ?
O1 H1 0.824(19) . ?
O2 S1 1.490(2) . ?
 
loop_
 _geom_angle_atom_site_label_1
 _geom_angle_atom_site_label_2
 _geom_angle_atom_site_label_3
 _geom_angle
 _geom_angle_site_symmetry_1
 _geom_angle_site_symmetry_3
 _geom_angle_publ_flag
C5 C1 C2 107.1(3) . . ?
C5 C1 C6 127.4(3) . . ?
C2 C1 C6 124.9(3) . . ?
C5 C1 Ir1 72.47(17) . . ?
C2 C1 Ir1 71.02(16) . . ?
C6 C1 Ir1 128.3(2) . . ?
C3 C2 C1 107.9(3) . . ?
C3 C2 C15 126.4(3) . . ?
C1 C2 C15 125.4(3) . . ?
C3 C2 Ir1 70.07(18) . . ?
C1 C2 Ir1 69.89(16) . . ?
C15 C2 Ir1 129.5(3) . . ?
C2 C3 C4 108.1(3) . . ?
C2 C3 C14 125.7(4) . . ?
C4 C3 C14 126.0(3) . . ?
C2 C3 Ir1 71.47(18) . . ?
C4 C3 Ir1 71.16(18) . . ?
C14 C3 Ir1 126.9(3) . . ?
C5 C4 C3 107.9(3) . . ?
C5 C4 C13 126.8(4) . . ?
C3 C4 C13 125.2(3) . . ?
C5 C4 Ir1 72.33(18) . . ?
C3 C4 Ir1 69.86(18) . . ?
C13 C4 Ir1 125.5(3) . . ?
C4 C5 C1 108.7(3) . . ?
C4 C5 C12 125.7(3) . . ?
C1 C5 C12 125.6(3) . . ?
C4 C5 Ir1 69.87(18) . . ?
C1 C5 Ir1 69.00(17) . . ?
C12 C5 Ir1 127.4(2) . . ?
C11 C6 C7 118.6(3) . . ?
C11 C6 C1 119.7(3) . . ?
C7 C6 C1 121.7(3) . . ?
C8 C7 C6 120.4(3) . . ?
C8 C7 H7 119.8 . . ?
C6 C7 H7 119.8 . . ?
C7 C8 C9 120.6(3) . . ?
C7 C8 H8 119.7 . . ?
C9 C8 H8 119.7 . . ?
O1 C9 C8 123.0(3) . . ?
O1 C9 C10 117.4(3) . . ?
C8 C9 C10 119.6(3) . . ?
C9 C10 C11 119.7(3) . . ?
C9 C10 H10 120.2 . . ?
C11 C10 H10 120.2 . . ?
C6 C11 C10 121.1(3) . . ?
C6 C11 H11 119.5 . . ?
C10 C11 H11 119.5 . . ?
C5 C12 H12A 109.5 . . ?
C5 C12 H12B 109.5 . . ?
H12A C12 H12B 109.5 . . ?
C5 C12 H12C 109.5 . . ?
H12A C12 H12C 109.5 . . ?
H12B C12 H12C 109.5 . . ?
C4 C13 H13A 109.5 . . ?
C4 C13 H13B 109.5 . . ?
H13A C13 H13B 109.5 . . ?
C4 C13 H13C 109.5 . . ?
H13A C13 H13C 109.5 . . ?
H13B C13 H13C 109.5 . . ?
C3 C14 H14A 109.5 . . ?
C3 C14 H14B 109.5 . . ?
H14A C14 H14B 109.5 . . ?
C3 C14 H14C 109.5 . . ?
H14A C14 H14C 109.5 . . ?
H14B C14 H14C 109.5 . . ?
C2 C15 H15A 109.5 . . ?
C2 C15 H15B 109.5 . . ?
H15A C15 H15B 109.5 . . ?
C2 C15 H15C 109.5 . . ?
H15A C15 H15C 109.5 . . ?
H15B C15 H15C 109.5 . . ?
S1 C21 H21A 109.5 . . ?
S1 C21 H21B 109.5 . . ?
H21A C21 H21B 109.5 . . ?
S1 C21 H21C 109.5 . . ?
H21A C21 H21C 109.5 . . ?
H21B C21 H21C 109.5 . . ?
S1 C22 H22A 109.5 . . ?
S1 C22 H22B 109.5 . . ?
H22A C22 H22B 109.5 . . ?
S1 C22 H22C 109.5 . . ?
H22A C22 H22C 109.5 . . ?
H22B C22 H22C 109.5 . . ?
C3 Ir1 C1 65.24(11) . . ?
C3 Ir1 C4 38.98(13) . . ?
C1 Ir1 C4 64.86(12) . . ?
C3 Ir1 C2 38.46(12) . . ?
C1 Ir1 C2 39.09(11) . . ?
C4 Ir1 C2 64.64(13) . . ?
C3 Ir1 C5 64.11(13) . . ?
C1 Ir1 C5 38.53(11) . . ?
C4 Ir1 C5 37.79(12) . . ?
C2 Ir1 C5 64.13(12) . . ?
C3 Ir1 S1 122.49(10) . . ?
C1 Ir1 S1 108.53(8) . . ?
C4 Ir1 S1 161.34(10) . . ?
C2 Ir1 S1 98.88(9) . . ?
C5 Ir1 S1 144.47(9) . . ?
C3 Ir1 Cl5 150.28(10) . . ?
C1 Ir1 Cl5 105.67(8) . . ?
C4 Ir1 Cl5 111.31(10) . . ?
C2 Ir1 Cl5 144.35(9) . . ?
C5 Ir1 Cl5 90.84(9) . . ?
S1 Ir1 Cl5 87.13(3) . . ?
C3 Ir1 Cl4 94.29(9) . . ?
C1 Ir1 Cl4 158.98(8) . . ?
C4 Ir1 Cl4 96.52(9) . . ?
C2 Ir1 Cl4 125.56(9) . . ?
C5 Ir1 Cl4 129.49(9) . . ?
S1 Ir1 Cl4 86.00(3) . . ?
Cl5 Ir1 Cl4 89.76(4) . . ?
C9 O1 H1 102(4) . . ?
O2 S1 C21 106.78(16) . . ?
O2 S1 C22 107.56(19) . . ?
C21 S1 C22 100.09(19) . . ?
O2 S1 Ir1 116.22(11) . . ?
C21 S1 Ir1 113.68(13) . . ?
C22 S1 Ir1 111.13(15) . . ?
 
loop_
 _geom_torsion_atom_site_label_1
 _geom_torsion_atom_site_label_2
 _geom_torsion_atom_site_label_3
 _geom_torsion_atom_site_label_4
 _geom_torsion
 _geom_torsion_site_symmetry_1
 _geom_torsion_site_symmetry_2
 _geom_torsion_site_symmetry_3
 _geom_torsion_site_symmetry_4
 _geom_torsion_publ_flag
C5 C1 C2 C3 4.0(3) . . . . ?
C6 C1 C2 C3 176.0(3) . . . . ?
Ir1 C1 C2 C3 -60.0(2) . . . . ?
C5 C1 C2 C15 -171.3(3) . . . . ?
C6 C1 C2 C15 0.7(5) . . . . ?
Ir1 C1 C2 C15 124.8(3) . . . . ?
C5 C1 C2 Ir1 63.9(2) . . . . ?
C6 C1 C2 Ir1 -124.0(3) . . . . ?
C1 C2 C3 C4 -2.2(4) . . . . ?
C15 C2 C3 C4 173.0(3) . . . . ?
Ir1 C2 C3 C4 -62.1(2) . . . . ?
C1 C2 C3 C14 -177.5(3) . . . . ?
C15 C2 C3 C14 -2.3(6) . . . . ?
Ir1 C2 C3 C14 122.6(4) . . . . ?
C1 C2 C3 Ir1 59.9(2) . . . . ?
C15 C2 C3 Ir1 -124.9(4) . . . . ?
C2 C3 C4 C5 -0.4(4) . . . . ?
C14 C3 C4 C5 174.9(3) . . . . ?
Ir1 C3 C4 C5 -62.7(2) . . . . ?
C2 C3 C4 C13 -177.9(3) . . . . ?
C14 C3 C4 C13 -2.6(6) . . . . ?
Ir1 C3 C4 C13 119.9(4) . . . . ?
C2 C3 C4 Ir1 62.3(2) . . . . ?
C14 C3 C4 Ir1 -122.4(4) . . . . ?
C3 C4 C5 C1 2.9(3) . . . . ?
C13 C4 C5 C1 -179.7(3) . . . . ?
Ir1 C4 C5 C1 -58.2(2) . . . . ?
C3 C4 C5 C12 -176.6(3) . . . . ?
C13 C4 C5 C12 0.8(6) . . . . ?
Ir1 C4 C5 C12 122.3(3) . . . . ?
C3 C4 C5 Ir1 61.1(2) . . . . ?
C13 C4 C5 Ir1 -121.5(4) . . . . ?
C2 C1 C5 C4 -4.3(3) . . . . ?
C6 C1 C5 C4 -176.0(3) . . . . ?
Ir1 C1 C5 C4 58.7(2) . . . . ?
C2 C1 C5 C12 175.3(3) . . . . ?
C6 C1 C5 C12 3.5(5) . . . . ?
Ir1 C1 C5 C12 -121.7(3) . . . . ?
C2 C1 C5 Ir1 -63.0(2) . . . . ?
C6 C1 C5 Ir1 125.3(3) . . . . ?
C5 C1 C6 C11 117.1(4) . . . . ?
C2 C1 C6 C11 -53.3(4) . . . . ?
Ir1 C1 C6 C11 -145.9(3) . . . . ?
C5 C1 C6 C7 -64.5(4) . . . . ?
C2 C1 C6 C7 125.1(3) . . . . ?
Ir1 C1 C6 C7 32.5(4) . . . . ?
C11 C6 C7 C8 1.4(5) . . . . ?
C1 C6 C7 C8 -177.1(3) . . . . ?
C6 C7 C8 C9 0.6(5) . . . . ?
C7 C8 C9 O1 178.3(3) . . . . ?
C7 C8 C9 C10 -1.6(5) . . . . ?
O1 C9 C10 C11 -179.3(3) . . . . ?
C8 C9 C10 C11 0.6(5) . . . . ?
C7 C6 C11 C10 -2.4(5) . . . . ?
C1 C6 C11 C10 176.1(3) . . . . ?
C9 C10 C11 C6 1.4(5) . . . . ?
 
loop_
 _geom_hbond_atom_site_label_D 
 _geom_hbond_atom_site_label_H 
 _geom_hbond_atom_site_label_A 
 _geom_hbond_distance_DH 
 _geom_hbond_distance_HA 
 _geom_hbond_distance_DA 
 _geom_hbond_angle_DHA 
 _geom_hbond_site_symmetry_A 
O1 H1 O2  0.824(19) 1.99(3) 2.776(4) 159(5) 3_655
O1 H1 S1  0.824(19) 3.00(4) 3.613(3) 133(4) 3_655
 
_refine_diff_density_max    0.497
_refine_diff_density_min   -1.017
_refine_diff_density_rms    0.105

_shelx_res_file
;

    p21c.res created by SHELXL-2014/7


TITL p21c in P2(1)/c
CELL 0.71073  13.9835   8.8692  15.3611  90.000  96.317  90.000
ZERR    4.00   0.0005   0.0003   0.0006   0.000   0.002   0.000
LATT 1
SYMM -X, 0.5+Y, 0.5-Z
SFAC C  H  O  Cl Ir S
UNIT 68  92  8  8  4  4
OMIT -3 52

omit 0 0 2
omit 1 4 1
L.S. 10
ACTA
BOND
bond $h
conf
htab
eqiv $1 -x+1, -y, -z
htab o1 o2_$1
htab o1 s1_$1
FMAP 2
PLAN 20
size 0.18 0.13 0.10
DFIX 0.82 0.02 H1 O1
TEMP 20

WGHT    0.026000    1.120000
FVAR       0.08747
C1    1    0.795226   -0.065318    0.180340    11.00000    0.02789    0.02457 =
         0.02677    0.00034   -0.00100    0.00244
C2    1    0.793034   -0.089631    0.273567    11.00000    0.04255    0.02518 =
         0.03011    0.00275   -0.00130    0.00261
C3    1    0.876896   -0.021361    0.318473    11.00000    0.04506    0.03336 =
         0.03526   -0.00065   -0.01505    0.00508
C4    1    0.933549    0.040495    0.253708    11.00000    0.02655    0.03399 =
         0.05280   -0.00447   -0.00734    0.00820
C5    1    0.884884    0.009175    0.169558    11.00000    0.02986    0.02725 =
         0.04017   -0.00068    0.00246    0.00540
C6    1    0.723813   -0.127161    0.110368    11.00000    0.02857    0.02665 =
         0.02706   -0.00200    0.00084    0.00399
C7    1    0.673651   -0.034274    0.048025    11.00000    0.04499    0.02614 =
         0.02998    0.00099   -0.00241    0.00231
AFIX  43
H7    2    0.686674    0.068552    0.047977    11.00000   -1.20000
AFIX   0
C8    1    0.604752   -0.093823   -0.013675    11.00000    0.04186    0.03593 =
         0.02972    0.00243   -0.00519    0.00834
AFIX  43
H8    2    0.572138   -0.030916   -0.055353    11.00000   -1.20000
AFIX   0
C9    1    0.583821   -0.245915   -0.014075    11.00000    0.03203    0.04049 =
         0.02643   -0.00831   -0.00212   -0.00208
C10   1    0.634202   -0.340073    0.046701    11.00000    0.04945    0.02767 =
         0.03413   -0.00385   -0.00140   -0.00286
AFIX  43
H10   2    0.620985   -0.442845    0.046530    11.00000   -1.20000
AFIX   0
C11   1    0.704467   -0.280221    0.107807    11.00000    0.04373    0.02676 =
         0.03130   -0.00043   -0.00478    0.00529
AFIX  43
H11   2    0.739126   -0.344001    0.147691    11.00000   -1.20000
AFIX   0
C12   1    0.920820    0.046026    0.084011    11.00000    0.04410    0.04955 =
         0.05681    0.00478    0.02074    0.00463
AFIX 137
H12A  2    0.947710    0.145727    0.086593    11.00000   -1.50000
H12B  2    0.868437    0.041415    0.038116    11.00000   -1.50000
H12C  2    0.969408   -0.025380    0.072347    11.00000   -1.50000
AFIX   0
C13   1    1.029185    0.117604    0.273481    11.00000    0.03259    0.05288 =
         0.10192   -0.01983   -0.01052   -0.00038
AFIX 137
H13A  2    1.078594    0.043244    0.286417    11.00000   -1.50000
H13B  2    1.027263    0.183018    0.323050    11.00000   -1.50000
H13C  2    1.042782    0.175802    0.223606    11.00000   -1.50000
AFIX   0
C14   1    0.905161   -0.024867    0.415611    11.00000    0.09479    0.06476 =
         0.04015   -0.00299   -0.03438    0.00680
AFIX 137
H14A  2    0.850456   -0.052457    0.444801    11.00000   -1.50000
H14B  2    0.927526    0.073053    0.435166    11.00000   -1.50000
H14C  2    0.955576   -0.097439    0.428980    11.00000   -1.50000
AFIX   0
C15   1    0.719826   -0.181489    0.313976    11.00000    0.07352    0.03906 =
         0.04056    0.00436    0.01543   -0.01122
AFIX 137
H15A  2    0.741225   -0.284230    0.319567    11.00000   -1.50000
H15B  2    0.659587   -0.177359    0.277455    11.00000   -1.50000
H15C  2    0.711673   -0.141841    0.370841    11.00000   -1.50000
AFIX   0
C21   1    0.610987    0.402603    0.262237    11.00000    0.04308    0.03255 =
         0.06058   -0.00721    0.00384    0.00870
AFIX 137
H21A  2    0.615022    0.438028    0.203700    11.00000   -1.50000
H21B  2    0.656281    0.456558    0.302210    11.00000   -1.50000
H21C  2    0.547101    0.418991    0.277629    11.00000   -1.50000
AFIX   0
C22   1    0.617329    0.169071    0.378500    11.00000    0.05674    0.06365 =
         0.04243    0.00473    0.01842    0.00304
AFIX 137
H22A  2    0.554734    0.205318    0.388359    11.00000   -1.50000
H22B  2    0.665368    0.219268    0.417612    11.00000   -1.50000
H22C  2    0.620772    0.062401    0.388982    11.00000   -1.50000
AFIX   0
CL4   4    0.839730    0.346948    0.349825    11.00000    0.04566    0.04673 =
         0.05185   -0.02149   -0.00641   -0.00832
CL5   4    0.777387    0.334961    0.130457    11.00000    0.06232    0.02926 =
         0.04497    0.00990    0.01119    0.00593
IR1   5    0.793841    0.150874    0.245242    11.00000    0.02529    0.02336 =
         0.02600   -0.00138   -0.00178   -0.00158
O1    3    0.514865   -0.309836   -0.072121    11.00000    0.05647    0.05309 =
         0.04467   -0.00399   -0.01874   -0.01131
H1    2    0.501288   -0.239613   -0.106425    11.00000   -1.50000
O2    3    0.561123    0.128578    0.209993    11.00000    0.02966    0.04339 =
         0.05342   -0.00542   -0.00725   -0.00854
S1    6    0.637963    0.206627    0.268111    11.00000    0.02699    0.02864 =
         0.03313   -0.00171    0.00091   -0.00098
HKLF 4

REM  p21c in P2(1)/c
REM R1 =  0.0193 for    3414 Fo > 4sig(Fo)  and  0.0219 for all    3715 data
REM    217 parameters refined using      1 restraints

END

WGHT      0.0260      1.1200

REM Instructions for potential hydrogen bonds
HTAB C21 Cl5
HTAB C21 Cl4
EQIV $2 -x+1, y+1/2, -z+1/2
HTAB C21 O2_$2
HTAB C22 Cl4
HTAB O1 O2_$1
HTAB O1 S1_$1

REM Highest difference peak  0.497,  deepest hole -1.017,  1-sigma level  0.105
Q1    1   0.7977  0.0442  0.2402  11.00000  0.05    0.50
Q2    1   0.7981  0.1392  0.3045  11.00000  0.05    0.49
Q3    1   0.8421 -0.0135  0.1783  11.00000  0.05    0.39
Q4    1   0.9007  0.0391  0.2116  11.00000  0.05    0.36
Q5    1   0.9210 -0.0079  0.2875  11.00000  0.05    0.36
Q6    1   0.7488  0.1428  0.2088  11.00000  0.05    0.34
Q7    1   0.6329  0.3278  0.2636  11.00000  0.05    0.34
Q8    1   0.8393 -0.2540  0.2269  11.00000  0.05    0.32
Q9    1   0.7025 -0.2015  0.1230  11.00000  0.05    0.31
Q10   1   0.7887 -0.0758  0.2250  11.00000  0.05    0.30
Q11   1   0.7860  0.1485  0.1825  11.00000  0.05    0.30
Q12   1   0.7112 -0.3297  0.2737  11.00000  0.05    0.30
Q13   1   0.9221 -0.0428  0.2262  11.00000  0.05    0.30
Q14   1   1.0364  0.1097  0.3625  11.00000  0.05    0.30
Q15   1   0.8565  0.2316  0.1495  11.00000  0.05    0.29
Q16   1   0.7541 -0.2498  0.2452  11.00000  0.05    0.29
Q17   1   0.8785  0.0636  0.1521  11.00000  0.05    0.29
Q18   1   0.8622  0.1445  0.2429  11.00000  0.05    0.28
Q19   1   1.0933 -0.1035  0.2378  11.00000  0.05    0.28
Q20   1   0.8979 -0.0361  0.0380  11.00000  0.05    0.28
;
_shelx_res_checksum   67451

_shelx_hkl_file
;
   1   0   0   13.56    0.61
  -1   0   0   12.17    0.60
  -2   0   0  601.21   26.02
  -2   0   0  646.62   27.55
   2   0   0  664.54   26.60
   3   0   0  286.73   14.29
  -3   0   0  320.00   13.53
  -3   0   0  320.23   12.74
   3   0   0  313.28   12.97
  -4   0   0    6.33    0.52
  -4   0   0    9.43    0.69
  -4   0   0    8.24    0.49
   4   0   0    8.43    0.53
   5   0   0  494.96   25.57
  -5   0   0  557.02   22.82
  -5   0   0  551.09   23.36
  -5   0   0  582.86   24.24
   5   0   0  593.17   23.26
  -6   0   0    0.84    0.36
   6   0   0    0.23    0.26
  -6   0   0    0.01    0.26
  -6   0   0    0.18    0.19
   6   0   0    0.08    0.21
   6   0   0   -0.11    0.13
   7   0   0  407.14   19.95
  -7   0   0  461.75   18.23
   7   0   0  429.34   18.09
  -7   0   0  427.64   18.91
  -7   0   0  424.56   17.77
  -8   0   0   69.33    3.06
  -8   0   0   62.02    2.89
   8   0   0   59.97    3.04
  -8   0   0   66.67    3.25
   8   0   0   63.63    3.34
   8   0   0   65.32    2.95
   9   0   0   75.34    3.37
  -9   0   0   73.03    3.67
   9   0   0   64.58    3.76
  -9   0   0   74.92    3.31
   9   0   0   75.75    3.50
  -9   0   0   76.62    3.49
 -10   0   0  172.77    7.56
  10   0   0  175.48    7.68
  10   0   0  172.62    8.31
 -10   0   0  164.11    7.89
 -10   0   0  169.99    7.29
  10   0   0  168.34    7.41
 -11   0   0    0.82    0.33
 -11   0   0    0.27    0.50
  11   0   0    0.38    0.29
  11   0   0    0.44    0.32
  11   0   0    0.14    0.42
  11   0   0    0.20    0.49
 -11   0   0    0.35    0.56
 -11   0   0    0.46    0.50
 -12   0   0  175.23    8.01
  12   0   0  178.09    8.81
  12   0   0  193.08    8.17
 -12   0   0  178.35    7.74
 -12   0   0  165.98    8.37
  12   0   0  182.79    7.93
  12   0   0  167.40    7.84
 -12   0   0  202.31    8.42
 -13   0   0   15.16    1.36
  13   0   0   13.81    1.27
  13   0   0   17.21    1.37
 -13   0   0   17.27    1.42
  14   0   0   99.57    4.62
 -14   0   0   87.73    4.81
  14   0   0   91.97    5.02
 -14   0   0  101.70    4.89
 -15   0   0   26.97    2.05
  15   0   0   27.07    2.01
 -15   0   0   32.93    2.14
  15   0   0   28.33    1.93
 -16   0   0   12.03    1.39
 -16   0   0    7.39    1.17
  16   0   0    7.38    1.08
  16   0   0    6.20    1.02
  17   0   0   47.12    2.77
 -17   0   0   42.28    2.92
 -17   0   0   54.92    3.10
  17   0   0   46.33    2.97
  18   0   0    1.09    0.74
  18   0   0    1.36    0.71
 -18   0   0    1.17    0.92
 -18   0   0    2.92    0.92
  19   0   0   22.49    1.99
 -19   0   0   22.14    1.89
   0   1   0   -0.17    0.02
   0   1   0    0.09    0.06
   0   1   0    0.11    0.06
   0   1   0   -0.16    0.03
  -1  -1   0  505.48   21.54
  -1  -1   0  498.80   21.07
   1  -1   0  510.23   20.83
   1  -1   0  517.64   23.52
  -1  -1   0  555.72   22.29
   1   1   0  524.58   23.52
  -1   1   0  499.13   21.50
   1   1   0  476.64   22.03
  -1   1   0  529.18   22.25
  -1   1   0  530.77   22.02
  -2  -1   0  173.35    7.50
  -2  -1   0  172.61    7.70
   2  -1   0  176.66    7.37
  -2  -1   0  170.13    7.25
   2  -1   0  179.88    8.18
  -2   1   0  176.11    7.64
   2   1   0  181.99    7.59
  -2   1   0  175.56    7.32
  -2   1   0  181.82    7.76
  -2   1   0  177.21    7.40
   2   1   0  178.60    7.47
   2   1   0  179.57    8.18
   3  -1   0  100.14    4.00
  -3  -1   0   93.37    3.93
  -3  -1   0   96.33    4.23
  -3  -1   0   94.93    4.12
   3  -1   0   96.19    4.48
   3   1   0   93.08    4.12
   3   1   0   96.75    4.50
  -3   1   0   96.23    4.01
  -3   1   0   92.21    4.00
  -3   1   0   94.03    4.27
   3   1   0   93.82    4.09
  -3   1   0   89.19    4.16
  -4  -1   0  476.94   21.37
   4  -1   0  428.37   22.57
   4  -1   0  530.99   20.50
  -4  -1   0  505.20   20.14
   4  -1   0  519.74   21.14
  -4  -1   0  517.01   20.69
  -4   1   0  504.94   20.58
   4   1   0  486.89   20.59
   4   1   0  450.81   21.07
  -4   1   0  488.70   20.20
  -4   1   0  495.91   21.42
   4   1   0  494.05   22.64
   5  -1   0    7.79    0.58
  -5  -1   0    7.94    0.64
   5  -1   0    7.71    0.63
  -5  -1   0    7.37    0.48
   5  -1   0    7.67    0.48
  -5  -1   0    8.09    0.64
   5   1   0    6.86    0.51
  -5   1   0    7.88    0.56
  -5   1   0    7.86    0.71
  -5   1   0    6.70    0.52
   5   1   0    7.34    0.58
   5   1   0    8.02    0.67
  -6  -1   0  417.35   19.04
   6  -1   0  454.97   18.81
  -6  -1   0  454.73   17.91
  -6  -1   0  460.45   18.44
   6  -1   0  397.00   20.09
   6  -1   0  451.69   18.21
   6   1   0  440.40   18.32
   6   1   0  431.60   20.18
  -6   1   0  457.31   18.32
  -6   1   0  439.93   19.09
   6   1   0  395.99   18.75
  -6   1   0  418.46   17.95
  -7  -1   0   19.15    1.31
   7  -1   0   21.81    1.35
  -7  -1   0   20.01    1.26
  -7  -1   0   21.79    1.09
   7  -1   0   21.91    1.21
   7  -1   0   21.67    1.09
  -7   1   0   20.08    1.34
  -7   1   0   21.52    1.19
   7   1   0   20.36    1.36
   7   1   0   20.92    1.18
  -7   1   0   21.09    1.15
   7   1   0   21.04    1.18
  -8  -1   0  196.54    9.06
  -8  -1   0  204.68    8.75
   8  -1   0  201.62    8.88
   8  -1   0  211.37    8.54
   8  -1   0  201.22    9.54
  -8  -1   0  208.61    8.42
   8   1   0  190.66    8.63
  -8   1   0  196.16    9.08
  -8   1   0  197.98    8.48
  -8   1   0  206.28    8.64
   8   1   0  192.29    8.85
   8   1   0  195.00    9.60
  -9  -1   0   49.11    2.70
   9  -1   0   51.62    2.77
   9  -1   0   54.91    2.58
   9  -1   0   52.21    2.37
  -9  -1   0   54.07    2.36
  -9  -1   0   52.19    2.60
  -9   1   0   50.07    2.71
   9   1   0   47.88    2.81
   9   1   0   50.61    2.54
  -9   1   0   53.85    2.50
   9   1   0   48.20    2.47
  -9   1   0   45.74    2.41
 -10  -1   0   12.66    0.84
  10  -1   0   13.26    0.95
  10  -1   0   12.90    0.84
 -10  -1   0   12.93    1.11
 -10  -1   0   10.85    1.12
  10  -1   0   13.55    1.24
  10  -1   0   11.27    1.00
 -10   1   0   11.97    0.89
 -10   1   0   12.86    1.02
  10   1   0   12.38    1.14
  10   1   0   13.56    0.95
  10   1   0   14.32    0.97
 -10   1   0   11.64    1.16
  11  -1   0   56.41    2.82
  11  -1   0   54.82    3.04
 -11  -1   0   56.29    2.95
 -11  -1   0   54.51    2.89
 -11  -1   0   53.12    3.01
  11  -1   0   56.74    2.95
 -11  -1   0   53.50    2.59
  11   1   0   55.35    2.74
 -11   1   0   53.84    3.01
  11   1   0   51.45    3.11
 -11   1   0   54.31    2.67
 -11   1   0   60.56    3.16
  11   1   0   60.04    2.82
  11   1   0   58.65    2.83
 -12  -1   0    1.86    0.63
  12  -1   0    1.92    0.73
  12  -1   0    1.76    0.52
 -12  -1   0    1.45    0.70
  12   1   0    1.49    0.48
  12   1   0    2.46    0.62
  12   1   0    2.15    0.58
 -12   1   0    2.22    0.47
 -12   1   0    0.92    0.65
 -12   1   0    1.75    0.67
 -13  -1   0   85.56    4.55
  13  -1   0   94.25    4.73
 -13  -1   0   92.96    4.50
  13  -1   0   89.00    4.34
  13   1   0   93.76    4.24
 -13   1   0   85.99    4.13
  13   1   0   81.23    4.70
  13   1   0   90.89    4.24
 -13   1   0   95.64    4.68
 -13   1   0   83.03    4.54
 -14  -1   0    6.42    0.92
 -14  -1   0    4.71    0.92
  14  -1   0    5.02    0.82
  14  -1   0    3.59    0.85
 -14   1   0    3.78    0.83
 -14   1   0    6.43    1.07
  14   1   0    3.56    0.74
  14   1   0    5.03    0.79
 -15  -1   0   15.25    1.54
  15  -1   0   10.66    1.32
  15  -1   0   15.61    1.38
 -15  -1   0   16.68    1.39
  15   1   0   14.65    1.37
 -15   1   0   18.92    1.63
  15   1   0   16.43    1.33
 -15   1   0   12.67    1.43
 -16  -1   0   23.08    1.83
 -16  -1   0   27.61    1.99
  16  -1   0   25.09    1.86
  16  -1   0   24.10    1.88
  16   1   0   25.43    1.75
 -16   1   0   21.19    1.84
  16   1   0   24.10    1.88
 -16   1   0   29.04    2.10
 -17  -1   0    0.45    0.54
 -17  -1   0   -0.60    0.72
  17  -1   0   -0.50    0.54
  17  -1   0   -0.73    0.64
  17   1   0   -0.65    0.52
 -17   1   0    0.54    0.76
  17   1   0    0.41    0.59
 -17   1   0    0.59    0.73
  18  -1   0   25.00    1.97
 -18  -1   0   24.37    2.10
  18  -1   0   25.22    1.98
 -18  -1   0   27.26    2.01
 -18   1   0   28.06    2.25
  18   1   0   24.84    2.02
 -18   1   0   26.44    2.20
  18   1   0   24.40    1.83
   0   2   0  116.00    5.01
   0   2   0  118.34    5.35
   0   2   0  108.47    4.89
   1  -2   0   95.38    4.10
  -1  -2   0   97.15    4.11
   1  -2   0   98.63    4.64
  -1   2   0   98.00    4.21
  -1   2   0  101.37    4.36
  -1   2   0   97.91    4.38
   1   2   0  103.58    4.65
   1   2   0   97.74    4.34
   1   2   0   97.85    4.27
  -2  -2   0  117.88    4.73
   2  -2   0  110.78    5.36
  -2  -2   0  107.71    4.94
  -2  -2   0  123.99    5.02
   2  -2   0  109.22    4.76
  -2  -2   0  109.24    4.94
   2   2   0  118.01    4.96
  -2   2   0  112.28    5.03
  -2   2   0  114.74    5.08
   2   2   0  113.10    5.36
  -2   2   0  117.62    4.83
  -3  -2   0   10.32    0.72
   3  -2   0   10.99    0.75
   3  -2   0   11.91    0.54
  -3  -2   0   12.58    0.65
  -3  -2   0   11.76    0.55
   3  -2   0   12.12    0.77
  -3   2   0   10.74    0.68
  -3   2   0   11.27    0.54
   3   2   0   10.55    0.71
  -3   2   0   10.44    0.67
   3   2   0   12.02    0.60
  -3   2   0   11.42    0.75
   3   2   0   10.58    0.70
  -4  -2   0   44.65    2.13
   4  -2   0   46.84    1.96
   4  -2   0   44.76    2.13
  -4  -2   0   45.02    2.16
   4  -2   0   42.80    2.29
  -4  -2   0   45.19    1.94
  -4   2   0   46.31    1.94
  -4   2   0   43.24    2.08
   4   2   0   43.60    2.13
  -4   2   0   44.62    2.23
  -4   2   0   44.88    2.15
   4   2   0   45.29    2.31
   4   2   0   48.77    2.05
  -5  -2   0   99.57    4.37
  -5  -2   0  102.44    4.74
  -5  -2   0  101.70    4.67
   5  -2   0   99.16    5.02
   5  -2   0  112.96    4.44
   5  -2   0  105.61    4.55
  -5   2   0  102.52    4.70
   5   2   0  106.98    5.09
  -5   2   0  103.96    4.54
   5   2   0  109.82    4.61
   5   2   0  101.44    4.62
  -5   2   0  106.54    4.44
  -5   2   0  105.28    4.84
   6  -2   0   14.84    0.74
   6  -2   0   13.83    0.91
  -6  -2   0   14.78    0.98
  -6  -2   0   14.41    0.97
  -6  -2   0   14.13    0.74
   6  -2   0   14.11    0.97
  -6   2   0   15.39    1.09
   6   2   0   15.15    1.04
   6   2   0   14.28    0.80
   6   2   0   13.84    0.94
  -6   2   0   13.24    0.87
  -6   2   0   14.75    0.75
  -7  -2   0   32.29    1.75
  -7  -2   0   30.83    1.71
   7  -2   0   33.15    1.70
   7  -2   0   31.49    1.79
  -7  -2   0   33.47    1.49
   7  -2   0   33.05    1.45
   7   2   0   32.92    1.87
   7   2   0   25.83    1.53
  -7   2   0   31.99    1.83
  -7   2   0   28.63    1.59
   7   2   0   31.87    1.66
  -7   2   0   31.33    1.47
  -8  -2   0    0.04    0.36
   8  -2   0    0.21    0.20
  -8  -2   0   -0.13    0.41
  -8  -2   0    0.14    0.19
   8  -2   0    0.69    0.33
   8  -2   0    0.56    0.28
   8   2   0    0.33    0.34
   8   2   0    0.22    0.19
   8   2   0    0.29    0.32
  -8   2   0    0.80    0.46
  -8   2   0    0.14    0.26
  -8   2   0    0.40    0.30
   9  -2   0    1.29    0.39
  -9  -2   0    1.14    0.29
  -9  -2   0    1.07    0.53
   9  -2   0    0.83    0.39
  -9  -2   0    1.00    0.53
  -9   2   0    0.70    0.50
   9   2   0    0.82    0.29
  -9   2   0    0.97    0.36
   9   2   0    0.43    0.39
   9   2   0    0.62    0.38
 -10  -2   0    3.54    0.74
 -10  -2   0    4.60    0.68
 -10  -2   0    4.89    0.75
  10  -2   0    2.88    0.80
 -10  -2   0    4.54    0.49
  10  -2   0    3.98    0.58
  10  -2   0    4.15    0.66
  10   2   0    3.02    0.47
 -10   2   0    4.20    0.77
  10   2   0    4.25    0.72
  10   2   0    3.10    0.57
 -10   2   0    4.34    0.61
 -11  -2   0   -0.25    0.61
  11  -2   0    0.09    0.40
 -11  -2   0    0.67    0.48
  11  -2   0    0.54    0.68
 -11   2   0    0.01    0.57
 -11   2   0    0.43    0.37
 -11   2   0    0.45    0.60
  11   2   0    0.12    0.40
  11   2   0    0.93    0.44
  12  -2   0   16.27    1.42
 -12  -2   0   18.49    1.49
  12  -2   0   18.81    1.34
 -12  -2   0   16.15    1.31
  12   2   0   15.16    1.39
  12   2   0   17.06    1.21
 -12   2   0   16.11    1.46
  12   2   0   16.97    1.24
 -12   2   0   17.45    1.21
 -12   2   0   18.44    1.74
 -13  -2   0    1.04    0.72
  13  -2   0    0.92    0.75
  13  -2   0    1.38    0.55
 -13  -2   0    1.14    0.55
  13   2   0    0.93    0.50
 -13   2   0   -0.01    0.62
  13   2   0    0.09    0.44
 -13   2   0    0.77    0.45
 -13   2   0   -0.39    0.58
  13   2   0    0.17    0.41
  14  -2   0   15.53    1.38
  14  -2   0   17.17    1.65
 -14  -2   0   19.75    1.61
 -14  -2   0   18.39    1.46
  14   2   0   16.68    1.31
 -14   2   0   15.61    1.48
  14   2   0   17.73    1.31
 -14   2   0   17.17    1.29
  14   2   0   15.80    1.46
 -14   2   0   21.26    1.76
 -15  -2   0    0.51    0.56
 -15  -2   0    0.65    0.74
  15  -2   0    0.50    0.72
  15  -2   0    0.55    0.52
  15   2   0   -0.13    0.43
 -15   2   0   -0.73    0.57
  15   2   0   -0.43    0.45
 -15   2   0    1.05    0.75
  16  -2   0    2.83    0.77
 -16  -2   0    2.75    0.75
  16  -2   0    0.96    0.77
 -16  -2   0    2.01    0.88
 -16   2   0    2.25    0.88
 -16   2   0    2.54    0.88
  16   2   0    2.28    0.63
  16   2   0    0.60    0.54
  17  -2   0    1.44    0.87
 -17  -2   0    1.82    0.72
  17  -2   0    1.70    0.73
  17   2   0    0.68    0.65
 -17   2   0    2.84    1.01
 -17   2   0    2.50    0.99
  18  -2   0   -0.35    0.78
 -18  -2   0    1.15    0.72
 -18   2   0    1.02    1.09
  18   2   0    1.22    0.81
   0   3   0   -0.21    0.18
   0   3   0   -0.18    0.21
   0   3   0   -0.18    0.19
   0   3   0   -0.44    0.15
   1  -3   0   17.08    0.89
  -1  -3   0   16.70    0.85
  -1  -3   0   16.86    0.96
  -1   3   0   16.95    0.89
   1   3   0   16.64    0.88
  -1   3   0   18.09    0.98
   1   3   0   17.91    0.92
  -1   3   0   16.16    0.94
   1   3   0   17.34    0.99
  -1   3   0   17.74    0.93
  -2  -3   0   15.73    0.79
  -2  -3   0   14.83    0.74
   2  -3   0   14.96    0.93
   2  -3   0   15.07    0.85
  -2  -3   0   14.76    0.90
   2   3   0   16.33    0.93
  -2   3   0   15.26    0.87
  -2   3   0   15.48    0.78
   2   3   0   15.29    0.79
  -2   3   0   14.29    0.89
  -3  -3   0    2.48    0.26
  -3  -3   0    2.26    0.37
   3  -3   0    2.22    0.38
   3  -3   0    2.44    0.20
  -3  -3   0    2.22    0.22
   3  -3   0    1.77    0.31
  -3  -3   0    2.36    0.30
  -3   3   0    2.30    0.23
  -3   3   0    2.36    0.37
   3   3   0    1.90    0.31
  -3   3   0    1.86    0.32
   3   3   0    2.09    0.24
   4  -3   0   39.72    1.98
  -4  -3   0   41.91    1.96
  -4  -3   0   39.35    1.96
  -4  -3   0   41.89    1.81
  -4  -3   0   41.34    2.06
   4  -3   0   45.59    1.80
   4  -3   0   39.84    2.16
  -4   3   0   39.37    2.07
  -4   3   0   43.51    1.81
  -4   3   0   37.37    1.96
   4   3   0   44.29    1.92
   4   3   0   40.00    2.16
  -4   3   0   41.78    2.05
   5  -3   0   18.65    0.82
  -5  -3   0   17.12    0.83
   5  -3   0   15.17    1.07
  -5  -3   0   17.05    0.98
   5  -3   0   16.45    1.10
  -5  -3   0   16.84    1.10
  -5   3   0   18.17    0.80
   5   3   0   15.53    1.03
  -5   3   0   16.24    1.11
  -5   3   0   17.88    1.07
   5   3   0   17.76    1.13
   5   3   0   17.98    0.90
  -5   3   0   16.88    1.04
   6  -3   0    2.45    0.44
  -6  -3   0    1.91    0.47
  -6  -3   0    2.25    0.24
   6  -3   0    2.02    0.21
  -6  -3   0    1.58    0.37
   6  -3   0    1.55    0.50
  -6   3   0    1.79    0.18
   6   3   0    1.82    0.39
   6   3   0    1.26    0.36
  -6   3   0    1.53    0.46
   6   3   0    2.91    0.29
  -6   3   0    1.86    0.40
  -6   3   0    1.90    0.39
   7  -3   0    4.94    0.33
   7  -3   0    5.35    0.72
  -7  -3   0    6.08    0.65
  -7  -3   0    5.25    0.68
   7  -3   0    5.63    0.62
  -7  -3   0    4.72    0.38
   7  -3   0    4.53    0.58
   7   3   0    5.30    0.42
  -7   3   0    3.83    0.54
   7   3   0    4.77    0.60
   7   3   0    4.80    0.66
  -7   3   0    5.25    0.69
  -7   3   0    5.35    0.34
   8  -3   0    2.06    0.44
  -8  -3   0    2.47    0.56
  -8  -3   0    2.41    0.30
   8  -3   0    2.34    0.50
   8  -3   0    1.76    0.67
  -8  -3   0    1.41    0.50
   8   3   0    2.02    0.50
  -8   3   0    2.21    0.46
  -8   3   0    2.00    0.60
   8   3   0    2.04    0.52
   8   3   0    2.22    0.32
  -9  -3   0   27.11    1.49
  -9  -3   0   32.83    1.76
   9  -3   0   33.05    1.91
   9  -3   0   34.24    1.98
  -9  -3   0   35.87    1.93
  -9   3   0   34.37    1.79
   9   3   0   34.78    1.85
   9   3   0   26.99    1.56
   9   3   0   32.63    2.03
  10  -3   0    1.17    0.45
  10  -3   0    1.17    0.71
 -10  -3   0    0.72    0.61
 -10  -3   0    1.43    0.44
 -10   3   0    1.05    0.62
 -10   3   0    0.79    0.42
  10   3   0    0.67    0.46
  10   3   0    0.60    0.39
  11  -3   0    3.13    0.80
  11  -3   0    4.62    0.73
 -11  -3   0    4.00    0.65
 -11  -3   0    2.25    0.74
 -11   3   0    3.75    0.65
 -11   3   0    1.37    0.69
  11   3   0    2.69    0.61
 -11   3   0    4.10    0.82
  11   3   0    2.80    0.68
 -12  -3   0    0.86    0.46
 -12  -3   0    0.35    0.64
  12  -3   0    0.82    0.51
  12  -3   0    0.75    0.68
  12   3   0    0.60    0.36
 -12   3   0    1.27    0.64
  12   3   0    0.23    0.39
  12   3   0    0.34    0.45
 -12   3   0    0.20    0.40
 -12   3   0    1.11    0.59
  13  -3   0    2.89    0.70
 -13  -3   0    2.76    0.70
 -13  -3   0    2.80    0.84
  13  -3   0    1.96    0.77
  13   3   0    1.79    0.59
 -13   3   0    0.41    0.60
 -13   3   0    2.13    0.59
  13   3   0    2.18    0.53
  13   3   0    0.89    0.53
 -13   3   0    2.86    0.84
 -14  -3   0    2.01    0.61
  14  -3   0    2.88    0.68
 -14  -3   0    1.51    0.84
  14  -3   0    2.17    0.89
  14   3   0    1.95    0.53
 -14   3   0    1.82    0.72
  14   3   0    1.64    0.62
 -14   3   0    2.30    0.86
  14   3   0    2.80    0.74
 -14   3   0    2.58    0.61
 -15  -3   0    0.66    0.54
  15  -3   0   -0.05    0.51
  15  -3   0    1.18    0.81
 -15   3   0    0.19    0.60
  15   3   0    0.19    0.54
 -15   3   0    1.68    0.84
 -15   3   0    0.20    0.48
  15   3   0    0.36    0.53
  16  -3   0    3.29    1.03
 -16  -3   0    3.54    0.82
  16  -3   0    3.70    0.84
  16   3   0    3.70    0.87
 -16   3   0    3.85    1.05
 -16   3   0    1.47    0.89
 -17  -3   0    0.48    0.65
  17  -3   0    0.17    0.85
 -17   3   0    0.22    0.78
  17   3   0    0.01    0.64
   0   4   0  359.77   15.56
   0   4   0  350.08   16.50
   0   4   0  362.34   15.46
  -1  -4   0   11.72    0.69
  -1  -4   0   13.00    0.83
   1  -4   0   13.32    0.75
  -1   4   0   11.61    0.78
  -1   4   0   12.23    0.80
   1   4   0   12.38    0.71
   1   4   0   11.35    0.81
   1   4   0   13.23    0.77
  -1   4   0   11.90    0.74
  -2  -4   0  236.65   10.13
   2  -4   0  243.14   11.42
  -2  -4   0  250.72   10.70
   2  -4   0  247.66   10.10
  -2  -4   0  229.91   10.50
   2   4   0  244.34   11.41
  -2   4   0  254.28   10.37
  -2   4   0  241.65   10.70
  -2   4   0  253.83   10.77
   3  -4   0  189.88    7.99
  -3  -4   0  182.90    7.94
   3  -4   0  184.80    8.99
  -3  -4   0  192.15    8.33
  -3  -4   0  203.90    8.41
  -3   4   0  188.85    8.44
   3   4   0  198.48    8.35
   3   4   0  186.79    9.01
  -3   4   0  195.36    8.11
  -3   4   0  189.13    8.51
   4  -4   0  100.27    4.17
  -4  -4   0   96.27    4.15
  -4  -4   0   96.13    4.40
  -4  -4   0  106.46    4.43
   4  -4   0   94.00    4.77
  -4  -4   0   98.53    4.50
   4  -4   0   94.09    4.29
   4   4   0  103.79    4.38
   4   4   0   93.04    4.80
  -4   4   0   99.23    4.52
  -4   4   0   95.46    4.56
  -4   4   0  100.33    4.22
   5  -4   0  367.54   17.20
  -5  -4   0  384.33   16.16
  -5  -4   0  386.26   15.23
   5  -4   0  402.02   15.44
  -5  -4   0  361.13   15.86
   5  -4   0  354.72   15.29
  -5  -4   0  362.93   15.86
  -5   4   0  366.63   15.50
  -5   4   0  362.66   15.46
  -5   4   0  364.58   16.31
   5   4   0  349.54   17.22
   5   4   0  384.16   15.96
  -5   4   0  360.67   16.11
  -6  -4   0    3.17    0.43
   6  -4   0    3.41    0.54
   6  -4   0    3.27    0.65
  -6  -4   0    2.90    0.29
  -6  -4   0    3.01    0.60
   6   4   0    2.54    0.32
   6   4   0    2.53    0.48
  -6   4   0    2.50    0.49
  -6   4   0    3.04    0.50
  -6   4   0    3.00    0.55
   6   4   0    3.57    0.54
  -7  -4   0  105.94    4.70
   7  -4   0  100.75    5.00
  -7  -4   0  100.17    4.26
   7  -4   0  100.63    4.59
  -7   4   0  102.18    4.72
  -7   4   0  101.93    4.83
   7   4   0  108.03    4.49
   7   4   0   94.09    4.63
  -7   4   0   93.62    4.54
   7   4   0   95.84    5.07
  -8  -4   0   64.43    2.95
   8  -4   0   52.66    3.02
   8  -4   0   56.18    2.91
  -8  -4   0   56.84    2.81
  -8   4   0   57.69    2.85
   8   4   0   55.88    3.19
   8   4   0   60.15    2.93
   9  -4   0   23.32    1.53
   9  -4   0   23.52    1.62
  -9  -4   0   20.91    1.37
  -9  -4   0   26.31    1.60
  -9   4   0   23.74    1.47
   9   4   0   23.11    1.66
   9   4   0   21.44    1.47
  10  -4   0   60.69    3.32
 -10  -4   0   67.27    3.37
  10  -4   0   66.68    3.47
 -10  -4   0   63.76    3.20
  10   4   0   64.37    3.65
 -10   4   0   63.43    3.20
 -10   4   0   63.62    3.38
  10   4   0   66.20    3.30
 -11  -4   0    1.67    0.48
 -11  -4   0    0.67    0.63
  11  -4   0    0.57    0.68
  11  -4   0    1.07    0.47
 -11   4   0    0.49    0.55
  11   4   0    1.33    0.53
 -11   4   0    1.51    0.49
  11   4   0    0.06    0.42
  12  -4   0   61.25    3.27
  12  -4   0   66.40    3.34
 -12  -4   0   58.84    3.10
 -12   4   0   61.32    3.10
  12   4   0   56.61    3.49
 -12   4   0   50.09    3.24
  12   4   0   60.24    3.15
  13  -4   0    3.71    1.00
  13  -4   0    4.86    0.82
 -13  -4   0    4.45    0.75
  13   4   0    4.39    0.78
 -13   4   0    5.98    0.97
 -13   4   0    3.75    0.71
 -13   4   0    2.73    0.82
  13   4   0    3.33    0.82
  14  -4   0   17.18    1.77
 -14  -4   0   22.62    1.56
  14  -4   0   23.02    1.65
  14   4   0   18.31    1.66
 -14   4   0   20.23    1.49
  14   4   0   18.79    1.52
 -14   4   0   18.38    1.60
 -14   4   0   13.88    1.68
 -15  -4   0   22.09    1.62
  15  -4   0   18.82    1.87
  15  -4   0   21.73    1.71
  15   4   0   22.43    1.67
 -15   4   0   15.76    1.82
 -15   4   0   22.76    1.60
  15   4   0   18.08    1.73
 -15   4   0   24.39    1.83
  16  -4   0    4.39    1.21
 -16  -4   0    6.26    1.03
  16   4   0    5.34    1.10
 -16   4   0    6.63    0.99
 -16   4   0    4.87    1.07
  16   4   0    8.28    1.10
 -17  -4   0   35.11    2.23
  17   4   0   31.60    2.47
 -17   4   0   24.49    2.16
   0  -5   0   -0.02    0.26
   0   5   0    0.40    0.26
   0   5   0    0.06    0.22
   0   5   0   -0.22    0.25
   1  -5   0  454.00   19.07
  -1  -5   0  450.57   19.15
   1  -5   0  455.70   18.44
  -1  -5   0  446.27   18.61
  -1   5   0  439.56   19.52
   1   5   0  475.64   19.51
  -1   5   0  439.64   20.82
   1   5   0  450.06   20.85
   1   5   0  448.35   19.61
  -2  -5   0  126.68    5.64
   2  -5   0  140.19    5.82
   2  -5   0  135.49    6.44
  -2  -5   0  138.18    5.95
   2  -5   0  129.04    5.66
  -2  -5   0  133.00    5.96
  -2   5   0  132.37    6.03
  -2   5   0  134.56    6.03
   2   5   0  136.59    5.96
   2   5   0  129.15    6.40
   3  -5   0  165.62    7.91
  -3  -5   0  156.24    6.94
  -3  -5   0  174.17    7.35
   3  -5   0  162.90    7.02
  -3  -5   0  164.28    7.35
  -3   5   0  170.65    7.46
  -3   5   0  165.14    7.43
   3   5   0  174.06    7.33
   3   5   0  160.03    7.90
  -4  -5   0  408.85   18.33
   4  -5   0  406.84   17.65
  -4  -5   0  462.57   18.69
  -4  -5   0  445.10   17.66
  -4  -5   0  435.69   18.37
   4  -5   0  412.73   19.89
   4  -5   0  435.39   17.92
   4   5   0  415.25   19.92
   4   5   0  442.04   18.52
  -4   5   0  412.89   18.65
  -4   5   0  437.18   18.83
  -5  -5   0    4.05    0.53
  -5  -5   0    4.25    0.39
   5  -5   0    3.11    0.61
  -5  -5   0    4.54    0.44
   5  -5   0    3.10    0.54
  -5  -5   0    4.85    0.70
   5   5   0    4.85    0.47
  -5   5   0    2.99    0.55
  -5   5   0    3.10    0.56
   5   5   0    3.82    0.58
  -6  -5   0  226.62    9.88
  -6  -5   0  225.30    9.74
  -6  -5   0  230.84    9.26
  -6  -5   0  228.86    9.87
   6  -5   0  220.55    9.47
   6  -5   0  218.00   10.56
   6   5   0  218.28    9.75
  -6   5   0  219.51    9.93
   6   5   0  232.99    9.73
  -6   5   0  217.03   10.05
  -6   5   0  208.56    9.55
   7  -5   0   30.34    1.95
  -7  -5   0   33.44    1.80
  -7  -5   0   35.06    1.82
   7  -5   0   33.51    2.00
   7   5   0   33.75    1.93
  -7   5   0   36.60    1.95
  -7   5   0   33.34    1.89
   8  -5   0   97.20    4.90
  -8  -5   0  101.88    4.53
  -8  -5   0   88.19    4.54
   8  -5   0   92.62    4.52
   8   5   0  101.93    4.64
  -8   5   0   97.96    4.53
   8   5   0   98.82    5.06
  -9  -5   0  111.49    5.12
   9  -5   0  111.01    5.14
   9  -5   0  119.50    5.56
  -9   5   0  103.50    5.07
  -9   5   0  115.03    5.26
   9   5   0  102.60    5.68
   9   5   0  106.72    5.19
  10  -5   0   43.96    2.48
 -10  -5   0   40.11    2.27
  10  -5   0   43.63    2.53
 -10   5   0   45.74    2.42
  10   5   0   41.41    2.41
 -10   5   0   43.01    2.45
  10   5   0   41.92    2.68
  11  -5   0   94.30    4.56
 -11  -5   0   84.50    4.20
  11  -5   0   84.20    4.29
  11   5   0   89.47    4.32
 -11   5   0   84.33    4.37
  11   5   0   83.55    4.77
 -11   5   0   84.18    4.21
 -12  -5   0   -0.08    0.43
  12  -5   0   -0.14    0.74
  12  -5   0    0.00    0.45
 -12   5   0    0.18    0.44
 -12   5   0    0.42    0.54
  12   5   0    0.01    0.44
  12   5   0    0.01    0.43
  13  -5   0   53.18    2.91
  13  -5   0   49.25    2.91
 -13  -5   0   48.48    2.72
  13   5   0   50.05    2.82
  13   5   0   46.47    3.15
 -13   5   0   45.42    2.90
 -13   5   0   50.48    2.78
 -14  -5   0   17.02    1.36
  14  -5   0   17.22    1.74
  14  -5   0   14.06    1.37
 -14   5   0   13.72    1.59
 -14   5   0   18.18    1.45
  14   5   0   18.06    1.47
  14   5   0   16.77    1.62
 -15  -5   0   15.39    1.37
  15  -5   0   14.16    1.71
 -15   5   0   15.86    1.54
  15   5   0   17.95    1.53
  15   5   0   15.26    1.80
 -16  -5   0   34.00    2.29
  16  -5   0   33.20    2.46
  16   5   0   34.73    2.35
 -16   5   0   34.26    2.28
  16   5   0   34.54    2.63
 -16   5   0   33.53    2.45
  17   5   0    2.22    0.77
 -17   5   0    1.37    0.67
   0  -6   0  282.45   12.60
   0  -6   0  304.84   12.11
   0  -6   0  290.35   12.27
   0   6   0  284.37   13.70
   0   6   0  298.69   12.89
   0   6   0  299.28   12.86
  -1  -6   0   27.42    1.43
  -1  -6   0   29.88    1.64
   1  -6   0   27.30    1.45
   1  -6   0   28.93    1.54
  -1   6   0   27.28    1.61
   1   6   0   28.19    1.47
   1   6   0   27.65    1.55
   1   6   0   26.86    1.63
  -1   6   0   25.68    1.57
  -1   6   0   29.45    1.52
   2  -6   0  166.70    8.08
   2  -6   0  168.93    7.10
  -2  -6   0  163.96    7.10
   2  -6   0  171.67    7.31
  -2  -6   0  169.39    7.47
  -2  -6   0  163.00    7.45
  -2   6   0  170.31    7.55
  -2   6   0  162.54    7.54
   2   6   0  176.99    7.49
   2   6   0  163.85    8.02
   3  -6   0  119.94    5.67
  -3  -6   0  131.25    6.01
  -3  -6   0  135.28    5.91
   3  -6   0  130.11    6.43
  -3  -6   0  133.80    5.61
   3  -6   0  134.07    5.77
  -3   6   0  136.20    6.05
   4  -6   0   24.70    1.52
  -4  -6   0   26.20    1.67
  -4  -6   0   27.14    1.33
   4  -6   0   26.39    1.66
  -4  -6   0   27.87    1.41
  -4  -6   0   27.21    1.50
   4   6   0   27.98    1.47
  -4   6   0   26.84    1.61
   4   6   0   25.80    1.59
  -4   6   0   26.61    1.59
  -5  -6   0  100.64    4.20
  -5  -6   0   98.19    4.69
   5  -6   0   94.90    4.89
   5  -6   0   88.85    4.40
  -5  -6   0   96.98    4.49
   5   6   0   95.41    4.58
   5   6   0  105.63    4.48
  -5   6   0   97.60    4.53
   6  -6   0    4.17    0.77
  -6  -6   0    3.79    0.76
  -6  -6   0    3.71    0.53
   6  -6   0    3.40    0.62
  -6   6   0    3.06    0.61
   6   6   0    2.04    0.35
   6   6   0    4.24    0.68
   7  -6   0   92.28    4.49
  -7  -6   0   97.27    4.52
   7  -6   0   99.00    4.92
  -7  -6   0   98.08    4.78
  -7   6   0  101.08    4.60
  -7   6   0   95.90    4.66
   7   6   0   94.17    4.62
  -7   6   0   94.27    4.55
   8  -6   0   14.22    1.38
   8  -6   0   17.23    1.30
  -8  -6   0   15.92    1.12
  -8   6   0   15.81    1.24
  -8   6   0   15.56    1.20
   8   6   0   16.32    1.30
  -8   6   0   16.54    1.27
  -9  -6   0   38.86    2.18
   9  -6   0   37.81    2.37
   9  -6   0   41.84    2.39
  -9   6   0   40.26    2.30
  -9   6   0   38.17    2.26
   9   6   0   41.13    2.35
  10  -6   0   34.52    2.13
  10  -6   0   33.52    2.22
 -10  -6   0   34.87    1.99
 -10   6   0   33.81    2.08
  10   6   0   32.32    2.33
 -10   6   0   35.34    2.11
  10   6   0   33.22    2.11
  11  -6   0    0.28    0.78
 -11  -6   0    0.95    0.45
  11  -6   0    0.47    0.49
  11   6   0    1.22    0.60
 -11   6   0    0.63    0.55
 -11   6   0    0.37    0.48
  11   6   0    0.49    0.50
  12  -6   0   45.35    2.64
 -12  -6   0   46.30    2.49
  12  -6   0   42.28    2.65
  12   6   0   42.34    2.59
  12   6   0   45.40    3.00
 -12   6   0   41.12    2.59
 -12   6   0   41.17    2.53
 -13  -6   0    2.10    0.65
  13  -6   0    3.05    0.98
  13   6   0    2.52    0.75
 -13   6   0    2.59    0.75
  13   6   0    3.46    0.90
 -14  -6   0   23.37    1.71
  14  -6   0   24.57    2.01
  14   6   0   20.62    2.00
 -14   6   0   23.56    1.82
  14   6   0   26.16    1.92
  15  -6   0   10.61    1.58
 -15  -6   0   10.55    1.26
  15   6   0    9.07    1.52
 -15   6   0   11.40    1.42
  15   6   0   10.45    1.39
 -16   6   0    3.11    0.91
   0  -7   0    0.09    0.32
   0  -7   0   -0.29    0.38
   0  -7   0   -0.06    0.36
   0   7   0   -0.41    0.36
   0   7   0   -0.39    0.29
   1  -7   0   49.61    2.38
   1  -7   0   49.48    2.71
   1  -7   0   50.85    2.47
   1  -7   0   49.29    2.32
  -1  -7   0   44.84    2.50
  -1  -7   0   45.59    2.29
  -1   7   0   50.44    2.52
  -1   7   0   48.02    2.40
   1   7   0   44.86    2.48
   1   7   0   45.85    2.34
  -2  -7   0   14.86    1.17
   2  -7   0   12.01    1.05
   2  -7   0   13.44    1.17
  -2  -7   0   13.98    0.90
   2  -7   0   13.69    1.02
  -2   7   0   14.51    1.08
  -2   7   0   13.70    1.03
   2   7   0   13.94    1.04
   2   7   0   12.92    1.08
   2   7   0   14.83    1.03
   3  -7   0   13.15    1.12
  -3  -7   0   14.34    0.88
   3  -7   0   15.18    1.11
  -3  -7   0   14.15    1.17
   3   7   0   12.79    1.07
  -3   7   0   13.86    1.06
  -3   7   0   14.01    1.08
   3   7   0   12.91    1.04
  -3   7   0   14.02    1.04
  -4  -7   0   22.58    1.18
   4  -7   0   22.23    1.50
  -4  -7   0   19.67    1.29
   4  -7   0   22.74    1.45
  -4  -7   0   20.29    1.52
   4   7   0   22.51    1.33
   4   7   0   21.32    1.46
  -4   7   0   20.35    1.41
  -4   7   0   21.19    1.40
  -5  -7   0    2.90    0.53
  -5  -7   0    3.97    0.77
   5  -7   0    3.11    0.60
   5  -7   0    4.22    0.77
   5   7   0    2.92    0.60
  -5   7   0    3.03    0.58
  -5   7   0    2.25    0.57
   5   7   0    2.26    0.42
  -6  -7   0   41.42    2.45
   6  -7   0   41.05    2.42
   6  -7   0   40.39    2.30
  -6  -7   0   39.51    2.18
  -6   7   0   38.60    2.28
  -6   7   0   45.28    2.32
   6   7   0   41.15    2.35
  -7  -7   0    0.29    0.36
   7  -7   0    0.36    0.59
   7  -7   0   -0.09    0.40
  -7  -7   0    0.53    0.56
   7   7   0   -0.37    0.37
  -7   7   0   -0.17    0.36
  -7   7   0    0.34    0.45
   8  -7   0    8.05    1.14
  -8  -7   0    9.95    1.25
   8  -7   0   10.27    1.07
  -8  -7   0   10.22    0.98
  -8   7   0   10.74    1.06
   8   7   0    8.29    1.04
  -8   7   0    8.60    1.08
  -8   7   0    7.70    0.98
  -9  -7   0    4.95    0.96
  -9  -7   0    5.40    0.76
   9  -7   0    3.17    0.94
   9  -7   0    6.22    0.86
  -9   7   0    5.56    0.87
  -9   7   0    5.08    0.82
   9   7   0    4.09    0.80
 -10  -7   0    2.24    0.55
  10  -7   0    2.62    0.94
  10  -7   0    1.45    0.61
 -10   7   0    2.40    0.65
  10   7   0    1.51    0.63
 -10   7   0    2.29    0.67
  11  -7   0    5.75    1.15
  11  -7   0    5.80    0.90
 -11  -7   0    5.67    0.87
  11   7   0    5.28    1.03
 -11   7   0    6.96    1.00
  11   7   0    4.02    0.88
 -11   7   0    5.59    0.93
 -12  -7   0    0.66    0.49
  12  -7   0    0.38    0.78
  12   7   0    0.37    0.58
  12   7   0   -0.65    0.48
 -12   7   0    0.07    0.58
 -13  -7   0    7.28    1.03
  13  -7   0    4.26    1.15
  13   7   0    6.27    1.24
  13   7   0    9.21    1.26
 -13   7   0    9.76    1.26
 -14  -7   0   -0.04    0.52
  14  -7   0   -0.70    0.96
  14   7   0    0.79    0.77
 -14   7   0    0.99    0.74
  14   7   0    0.21    0.62
   0  -8   0    2.94    0.51
   0  -8   0    3.49    0.65
   0   8   0    3.64    0.57
   0   8   0    4.15    0.69
  -1  -8   0    3.92    0.71
   1  -8   0    2.32    0.63
   1  -8   0    3.27    0.62
   1  -8   0    2.96    0.54
  -1  -8   0    2.34    0.47
  -1   8   0    1.26    0.38
  -1   8   0    2.28    0.57
   1   8   0    2.91    0.64
   1   8   0    2.83    0.57
   2  -8   0    1.92    0.61
  -2  -8   0    2.27    0.65
  -2  -8   0    1.76    0.42
   2  -8   0    2.27    0.51
   2  -8   0    2.22    0.60
   2   8   0    1.74    0.55
  -2   8   0    2.44    0.54
   2   8   0    2.29    0.51
  -3  -8   0    7.81    0.99
   3  -8   0    9.02    1.02
  -3  -8   0    8.64    0.71
   3  -8   0   10.43    1.00
   3   8   0    7.74    0.91
  -3   8   0    9.39    0.98
   3   8   0    7.60    0.92
  -3   8   0    7.68    0.89
   4  -8   0    1.24    0.62
   4  -8   0    0.00    0.43
  -4  -8   0    0.31    0.48
  -4  -8   0    0.33    0.38
  -4   8   0    0.16    0.42
   4   8   0    0.47    0.46
  -4   8   0    1.00    0.51
  -5  -8   0    4.81    0.89
   5  -8   0    4.93    0.87
  -5  -8   0    5.39    0.71
   5  -8   0    3.70    0.71
  -5   8   0    4.61    0.77
  -5   8   0    5.37    0.78
   5   8   0    4.52    0.76
  -6  -8   0    0.17    0.55
   6  -8   0   -0.39    0.63
   6  -8   0    0.23    0.48
  -6  -8   0    0.05    0.36
   6   8   0    0.19    0.47
  -6   8   0    0.51    0.43
  -6   8   0    0.80    0.53
   7  -8   0    1.61    0.56
  -7  -8   0   -0.86    0.56
   7  -8   0    0.25    0.72
  -7  -8   0    0.20    0.42
   7   8   0    0.84    0.54
  -7   8   0    0.39    0.52
  -7   8   0    1.22    0.52
   8  -8   0    6.09    0.89
  -8  -8   0    5.56    1.06
   8  -8   0    6.82    1.10
  -8  -8   0    4.98    0.75
   8   8   0    7.03    1.00
  -8   8   0    4.46    0.87
  -8   8   0    6.53    0.93
  -9  -8   0    1.24    0.49
   9  -8   0    1.64    0.92
   9  -8   0    0.34    0.55
  -9  -8   0    0.35    0.68
   9   8   0    0.31    0.54
  -9   8   0    1.07    0.56
  -9   8   0    0.85    0.55
 -10  -8   0    5.33    1.16
 -10  -8   0    5.03    0.79
  10  -8   0    4.21    1.11
  10   8   0    5.33    1.02
 -10   8   0    3.98    0.91
  11  -8   0   -1.32    0.73
 -11  -8   0    0.27    0.47
  11   8   0   -0.32    0.51
 -11   8   0    0.39    0.61
 -12  -8   0    1.46    0.66
  12  -8   0   -0.11    0.98
  12   8   0    0.67    0.70
 -12   8   0    0.29    0.61
  13  -8   0    4.56    1.20
 -13   8   0    3.51    0.98
  13   8   0    1.10    0.79
   0  -9   0    0.02    0.40
   0  -9   0   -0.24    0.36
   0   9   0    0.04    0.45
   1  -9   0   55.05    2.76
   1  -9   0   53.63    3.19
  -1  -9   0   53.99    2.69
  -1  -9   0   54.74    2.99
   1   9   0   52.14    2.93
  -1   9   0   56.48    2.96
   1   9   0   56.58    2.85
  -2  -9   0   43.42    2.51
  -2  -9   0   41.01    2.12
   2  -9   0   41.98    2.59
   2  -9   0   40.51    2.24
   2   9   0   42.02    2.42
   2   9   0   41.68    2.35
  -2   9   0   41.44    2.40
  -3  -9   0   30.68    2.12
   3  -9   0   37.02    2.25
   3  -9   0   28.75    1.81
  -3   9   0   33.14    2.00
   3   9   0   30.32    1.95
  -4  -9   0   62.96    3.53
   4  -9   0   64.62    3.67
  -4  -9   0   63.05    3.29
   4   9   0   65.66    3.40
  -4   9   0   70.31    3.46
  -5  -9   0    5.26    0.97
   5  -9   0    5.53    0.92
   5  -9   0    5.59    0.96
  -5  -9   0    4.79    0.72
   5   9   0    5.90    0.89
  -5   9   0    6.16    0.88
  -5   9   0    5.49    0.92
  -6  -9   0   35.75    2.19
  -6  -9   0   39.76    2.63
   6  -9   0   41.27    2.54
   6  -9   0   41.57    2.42
   6   9   0   40.74    2.46
  -6   9   0   36.96    2.39
  -6   9   0   42.24    2.38
  -7  -9   0   11.29    1.49
   7  -9   0   11.69    1.39
  -7  -9   0   11.82    1.07
   7  -9   0   11.86    1.33
  -7   9   0   12.76    1.29
  -7   9   0   10.74    1.28
   7   9   0   13.92    1.43
  -8  -9   0   19.93    1.98
  -8  -9   0   19.89    1.39
   8  -9   0   16.54    1.65
   8  -9   0   14.66    1.44
  -8   9   0   13.95    1.33
   8   9   0   21.72    1.69
  -8   9   0   20.61    1.64
   9  -9   0   34.96    2.35
  -9  -9   0   32.84    2.05
   9  -9   0   31.57    2.16
  -9  -9   0   30.19    2.41
  -9   9   0   30.22    2.19
   9   9   0   31.37    2.23
 -10  -9   0    3.29    0.73
  10  -9   0    2.73    1.09
 -10  -9   0    2.23    1.01
  10   9   0    2.73    0.89
 -10   9   0    3.48    0.93
 -11  -9   0   23.85    2.38
  11  -9   0   23.82    2.21
 -11  -9   0   21.85    1.70
  11   9   0   27.26    2.04
 -11   9   0   22.64    1.95
  12  -9   0   -1.31    0.78
   0 -10   0   78.31    3.71
   0 -10   0   76.07    4.29
   0  10   0   75.81    3.98
   1 -10   0   12.97    1.08
   1 -10   0   12.49    1.42
  -1 -10   0   13.13    1.04
   1  10   0   11.49    1.26
  -1  10   0   11.60    1.26
   2 -10   0   67.06    3.62
  -2 -10   0   58.10    3.37
   2 -10   0   57.37    3.05
  -2  10   0   58.78    3.25
   2  10   0   59.35    3.30
   2  10   0   60.69    3.17
  -3 -10   0   49.56    3.12
  -3 -10   0   52.23    2.90
   3 -10   0   57.29    3.34
   3 -10   0   54.13    2.87
  -3  10   0   59.17    3.12
   3  10   0   58.37    3.05
  -4 -10   0   20.40    1.75
  -4 -10   0   16.39    1.31
   4 -10   0   18.14    1.64
   4 -10   0   16.56    1.35
   4  10   0   17.86    1.43
  -4  10   0   17.73    1.45
  -5 -10   0   62.41    3.28
   5 -10   0   63.64    3.71
  -5 -10   0   63.56    3.68
   5 -10   0   58.42    3.23
  -5  10   0   64.13    3.44
   5  10   0   67.04    3.51
   6 -10   0    0.65    0.72
  -6 -10   0    1.24    0.53
  -6 -10   0   -0.74    0.59
  -6  10   0   -0.16    0.50
   6  10   0    0.48    0.59
  -7 -10   0   38.34    2.76
  -7 -10   0   35.98    2.18
  -7  10   0   36.42    2.45
   7  10   0   36.39    2.42
  -8 -10   0   29.14    1.89
  -8 -10   0   31.65    2.42
  -8  10   0   26.12    2.08
   8  10   0   27.55    2.08
  -9 -10   0   13.50    1.85
   9 -10   0   13.26    1.49
   9 -10   0   12.91    1.63
   9  10   0   13.41    1.57
  10 -10   0   27.67    2.26
   0 -11   0    0.15    0.46
   0 -11   0    0.58    0.73
   0  11   0   -0.36    0.50
  -1 -11   0   38.67    2.67
   1 -11   0   41.39    2.76
   1 -11   0   40.65    2.29
  -1  11   0   39.48    2.49
   1  11   0   37.31    2.46
   2 -11   0   24.66    2.02
   2 -11   0   22.08    1.59
  -2 -11   0   22.69    1.58
  -2  11   0   24.13    1.80
   3 -11   0   27.10    1.77
   3 -11   0   28.85    2.21
  -3 -11   0   24.29    1.72
  -3  11   0   28.28    1.96
  -4 -11   0   27.02    2.26
   4 -11   0   26.65    1.83
   4 -11   0   29.41    2.28
  -4 -11   0   25.49    1.79
   4  11   0   31.28    2.02
  -4  11   0   29.75    2.05
  -5 -11   0    5.40    0.83
   5 -11   0    2.49    0.72
  -5 -11   0    2.27    0.97
   5  11   0    3.61    0.87
  -6 -11   0   18.75    2.08
   6  11   0   18.50    1.79
  -7 -11   0    3.48    1.30
   7  11   0    1.78    0.67
   0 -12   0    6.79    1.25
   0  12   0    6.60    1.08
  -1 -12   0    0.47    0.98
   1 -12   0    0.67    0.81
  -1  12   0    0.56    0.65
   2 -12   0    7.06    1.35
   2 -12   0    3.74    0.73
  -2  12   0    6.81    1.09
  19   0  -1   -0.05    0.65
 -19   0   1   -0.55    0.81
 -18   0   1    0.52    0.66
  18   0  -1   -0.37    0.57
  18   0  -1   -0.62    0.61
 -18   0   1   -0.48    0.74
  17   0  -1   -0.61    0.59
  17   0  -1   -0.26    0.50
 -17   0   1   -0.60    0.65
 -17   0   1   -0.21    0.59
  16   0  -1    0.06    0.57
 -16   0   1    0.70    0.74
 -16   0   1   -1.27    0.45
  16   0  -1   -0.38    0.40
 -15   0   1    0.19    0.66
  15   0  -1   -0.51    0.55
 -15   0   1    1.17    0.61
  15   0  -1   -0.11    0.45
 -14   0   1    0.90    0.62
  14   0  -1    0.03    0.58
 -14   0   1   -0.48    0.57
  14   0  -1    0.10    0.43
 -13   0   1   -0.49    0.58
 -13   0   1    0.11    0.54
 -13   0   1    0.04    0.35
  13   0  -1    0.60    0.59
  13   0  -1   -0.20    0.36
  12   0  -1   -0.19    0.35
 -12   0   1   -0.26    0.54
  12   0  -1   -0.09    0.15
  12   0  -1    0.17    0.41
 -12   0   1   -0.30    0.31
 -12   0   1    0.47    0.56
  12   0  -1    0.09    0.56
 -12   0   1   -0.13    0.51
 -11   0   1    0.46    0.32
 -11   0   1   -0.25    0.47
  11   0  -1   -0.11    0.36
  11   0  -1    0.04    0.15
  11   0  -1   -0.93    0.48
 -11   0   1    0.30    0.50
 -11   0   1    0.88    0.60
  11   0  -1    0.12    0.39
 -10   0   1    0.07    0.29
  10   0  -1    0.28    0.24
  10   0  -1    0.14    0.34
  10   0  -1   -0.20    0.32
 -10   0   1   -0.08    0.46
 -10   0   1    0.24    0.51
  -9   0   1   -0.08    0.41
   9   0  -1   -0.07    0.20
   9   0  -1   -0.44    0.27
  -9   0   1    0.39    0.41
   9   0  -1    0.24    0.35
  -9   0   1    0.07    0.24
   8   0  -1    0.31    0.28
  -8   0   1   -0.01    0.21
   8   0  -1    0.13    0.27
  -8   0   1    0.84    0.35
  -8   0   1   -0.12    0.37
   8   0  -1    0.06    0.22
   7   0  -1    0.19    0.25
   7   0  -1    0.47    0.23
  -7   0   1   -0.09    0.21
  -7   0   1    0.36    0.40
  -7   0   1    0.31    0.24
   7   0  -1    0.10    0.29
  -6   0   1    0.05    0.19
   6   0  -1    0.02    0.26
  -6   0   1   -0.18    0.30
   6   0  -1   -0.23    0.18
   6   0  -1   -0.20    0.23
  -6   0   1   -0.37    0.10
   5   0  -1    0.01    0.18
   5   0  -1   -0.21    0.20
  -5   0   1   -0.20    0.13
  -5   0   1   -0.15    0.29
   5   0  -1    0.30    0.26
  -5   0   1    0.06    0.19
  -4   0   1    0.00    0.28
  -4   0   1   -0.04    0.18
   4   0  -1    0.04    0.17
   4   0  -1    0.05    0.24
   4   0  -1    0.33    0.22
  -4   0   1    0.13    0.20
   3   0  -1    0.58    0.22
  -3   0   1    0.05    0.12
   3   0  -1    0.19    0.18
   3   0  -1    0.08    0.14
  -3   0   1   -0.24    0.21
  -3   0   1    0.37    0.19
  -2   0   1    0.15    0.12
   2   0  -1    0.09    0.09
   2   0  -1    0.36    0.11
  -2   0   1    0.10    0.10
  -2   0   1   -0.03    0.08
   2   0  -1    0.03    0.11
  -1   0   1   -0.04    0.08
  -1   0   1    0.47    0.10
   1   0  -1    0.14    0.07
  -1   0   1   -0.19    0.07
   1   0  -1   -0.09    0.09
  -1   0   1   -0.05    0.09
   1   0  -1    0.27    0.11
  -1   0  -1   -0.16    0.06
   1   0   1   -0.17    0.07
  -1   0  -1    0.24    0.11
  -1   0  -1   -0.01    0.10
   1   0   1   -0.02    0.08
   1   0   1    0.26    0.13
   1   0   1    0.21    0.08
  -2   0  -1    0.20    0.07
  -2   0  -1    0.01    0.05
   2   0   1    0.08    0.12
  -2   0  -1    0.13    0.11
   2   0   1    0.05    0.09
   2   0   1    0.19    0.07
   3   0   1    0.17    0.16
   3   0   1    0.01    0.20
   3   0   1    0.00    0.11
  -3   0  -1    0.18    0.11
  -3   0  -1    0.25    0.23
   3   0   1    0.25    0.11
   4   0   1    0.20    0.14
   4   0   1    0.06    0.14
  -4   0  -1    0.06    0.18
   4   0   1   -0.02    0.23
  -4   0  -1    0.00    0.26
  -4   0  -1    0.01    0.14
   5   0   1    0.23    0.17
   5   0   1    0.16    0.28
  -5   0  -1    0.09    0.19
  -5   0  -1    0.25    0.32
   5   0   1   -0.25    0.13
  -5   0  -1    0.06    0.15
   6   0   1   -0.18    0.17
   6   0   1   -0.40    0.24
   6   0   1   -0.15    0.17
  -6   0  -1   -0.09    0.23
  -6   0  -1   -0.20    0.15
  -6   0  -1    0.03    0.34
   7   0   1   -0.27    0.16
  -7   0  -1   -0.18    0.36
  -7   0  -1    0.51    0.30
  -7   0  -1   -0.15    0.17
   7   0   1    0.06    0.21
   7   0   1    0.17    0.30
  -8   0  -1    0.45    0.48
  -8   0  -1    0.39    0.33
  -8   0  -1    0.10    0.21
   8   0   1    0.03    0.20
   8   0   1    0.51    0.24
   8   0   1   -0.27    0.29
  -9   0  -1    0.09    0.36
   9   0   1    0.18    0.24
  -9   0  -1   -0.20    0.45
  -9   0  -1    0.58    0.28
   9   0   1    0.26    0.35
   9   0   1    0.12    0.25
 -10   0  -1   -0.30    0.54
  10   0   1   -0.24    0.25
  10   0   1   -0.07    0.23
 -10   0  -1    0.82    0.47
 -10   0  -1   -0.28    0.23
  10   0   1    0.52    0.42
  10   0   1    0.06    0.48
  11   0   1   -0.17    0.40
 -11   0  -1   -0.24    0.52
 -11   0  -1   -0.14    0.48
 -11   0  -1   -0.11    0.63
  11   0   1    0.41    0.29
 -11   0  -1    0.02    0.29
  11   0   1    0.93    0.55
  11   0   1    0.41    0.34
 -12   0  -1    0.49    0.57
  12   0   1    0.02    0.51
 -12   0  -1    0.02    0.59
  12   0   1    0.10    0.45
  13   0   1   -0.14    0.37
 -13   0  -1   -0.44    0.64
  13   0   1   -0.06    0.46
 -13   0  -1   -0.59    0.46
 -14   0  -1   -0.37    0.50
  14   0   1    0.40    0.45
  14   0   1    0.80    0.59
 -14   0  -1   -0.94    0.54
 -15   0  -1   -0.04    0.69
 -15   0  -1   -0.70    0.55
  15   0   1    0.13    0.45
  15   0   1    0.17    0.56
  16   0   1   -0.28    0.46
 -16   0  -1    0.28    0.78
 -16   0  -1    0.29    0.59
  16   0   1   -0.29    0.52
 -17   0  -1    0.07    0.67
  17   0   1   -0.20    0.57
 -17   0  -1    0.15    0.74
  17   0   1   -0.26    0.57
 -18   0  -1   -0.30    0.89
  18   0   1    0.07    0.66
 -18   0  -1   -0.80    0.62
  18   0   1   -0.42    0.61
 -19  -1   1    2.64    0.82
  19   1  -1    0.29    0.79
  18  -1  -1   13.78    1.52
 -18  -1   1   10.71    1.38
 -18   1   1   11.69    1.52
  18   1  -1   12.55    1.45
 -17  -1   1    1.77    0.76
  17  -1  -1    2.01    0.84
 -17  -1   1    1.45    0.85
  17  -1  -1    2.03    0.72
  17   1  -1    1.58    0.70
 -17   1   1    0.71    0.80
  17   1  -1    2.05    0.72
 -17   1   1    2.93    0.88
  16  -1  -1   22.26    1.78
  16  -1  -1   22.58    1.74
 -16  -1   1   23.72    1.77
 -16  -1   1   19.25    1.74
  16   1  -1   19.48    1.66
  16   1  -1   21.77    1.61
 -16   1   1   21.92    1.81
 -16   1   1   25.75    1.92
  15  -1  -1    2.45    0.84
 -15  -1   1    3.15    0.78
  15  -1  -1    2.80    0.70
 -15  -1   1    5.36    0.99
  15   1  -1    2.98    0.73
 -15   1   1    3.94    0.88
 -15   1   1    3.50    0.88
  15   1  -1    2.78    0.71
 -14  -1   1   25.38    1.76
 -14  -1   1   21.66    1.67
  14  -1  -1   20.28    1.70
  14  -1  -1   27.18    1.75
 -14   1   1   24.93    1.84
  14   1  -1   23.51    1.61
 -14   1   1   20.35    1.72
  14   1  -1   21.36    1.66
 -14   1   1   21.36    1.43
 -13  -1   1   53.99    3.00
  13  -1  -1   61.32    3.14
  13  -1  -1   50.91    2.91
 -13  -1   1   58.79    3.02
 -13   1   1   50.60    3.00
 -13   1   1   58.48    3.15
  13   1  -1   55.95    2.84
  13   1  -1   50.56    3.07
  13   1  -1   53.30    2.77
 -13   1   1   49.38    2.68
  12  -1  -1    2.62    0.63
  12  -1  -1    3.19    0.83
 -12  -1   1    3.74    0.79
 -12  -1   1    3.25    0.70
 -12  -1   1    2.88    0.50
  12   1  -1    3.40    0.68
  12   1  -1    4.18    0.62
 -12   1   1    3.10    0.72
  12   1  -1    4.10    0.64
  12   1  -1    2.61    0.62
 -12   1   1    3.38    0.57
 -12   1   1    4.84    0.87
 -11  -1   1   64.14    3.14
 -11  -1   1   63.16    2.83
 -11  -1   1   66.19    3.14
  11  -1  -1   63.18    3.12
  11  -1  -1   62.82    3.05
  11  -1  -1   52.01    2.80
 -11  -1   1   58.27    3.17
  11  -1  -1   57.13    3.20
  11   1  -1   62.55    2.97
 -11   1   1   53.99    2.88
 -11   1   1   57.43    3.15
  11   1  -1   64.77    3.07
 -11   1   1   62.24    2.91
  11   1  -1   56.34    3.27
  10  -1  -1    9.94    0.75
  10  -1  -1    8.28    0.81
 -10  -1   1    9.00    0.71
  10  -1  -1    8.89    0.78
  10  -1  -1    7.23    0.93
 -10  -1   1    7.68    0.90
 -10  -1   1    8.32    0.94
  10   1  -1    8.13    0.92
 -10   1   1    9.41    0.86
 -10   1   1    9.26    1.00
 -10   1   1    8.96    0.75
  10   1  -1    8.71    0.78
  10   1  -1    7.71    0.81
   9  -1  -1   66.14    3.16
  -9  -1   1   69.15    2.97
  -9  -1   1   64.05    3.26
   9  -1  -1   65.79    2.98
  -9  -1   1   70.08    3.22
   9  -1  -1   64.95    3.34
   9   1  -1   65.40    3.16
   9   1  -1   61.05    3.40
  -9   1   1   65.36    3.05
   9   1  -1   59.56    3.04
  -9   1   1   61.94    3.26
  -9   1   1   60.70    3.00
   8  -1  -1   79.22    4.07
  -8  -1   1   77.28    3.90
  -8  -1   1   87.99    3.84
   8  -1  -1   86.52    3.66
  -8  -1   1   82.33    3.60
   8  -1  -1   84.76    3.85
   8   1  -1   81.44    4.16
  -8   1   1   81.31    3.95
  -8   1   1   77.20    3.65
  -8   1   1   81.91    3.70
   8   1  -1   76.68    3.73
   8   1  -1   81.01    3.83
   7  -1  -1    0.17    0.28
  -7  -1   1    0.17    0.36
  -7  -1   1    0.65    0.23
   7  -1  -1    0.47    0.25
   7  -1  -1    1.32    0.30
  -7  -1   1    1.16    0.38
  -7   1   1    0.96    0.40
  -7   1   1    0.17    0.23
  -7   1   1    0.33    0.31
   7   1  -1    0.20    0.29
   7   1  -1    0.58    0.32
   7   1  -1    0.34    0.22
   6  -1  -1   75.09    3.59
  -6  -1   1   72.15    3.35
  -6  -1   1   70.87    3.41
  -6  -1   1   74.35    3.17
   6  -1  -1   73.41    3.21
   6  -1  -1   71.77    3.36
  -6   1   1   73.09    3.23
   6   1  -1   70.70    3.61
   6   1  -1   65.93    3.33
  -6   1   1   76.20    3.47
   6   1  -1   70.79    3.29
  -6   1   1   72.53    3.23
   5  -1  -1   14.87    0.98
   5  -1  -1   16.37    0.96
   5  -1  -1   17.05    0.91
  -5  -1   1   16.66    1.01
  -5  -1   1   17.17    1.02
  -5  -1   1   17.55    0.87
  -5   1   1   17.27    1.04
   5   1  -1   18.47    1.07
  -5   1   1   16.73    0.91
  -5   1   1   17.50    0.94
   5   1  -1   16.01    0.96
  -4  -1   1   59.97    2.59
   4  -1  -1   53.24    2.69
   4  -1  -1   54.79    2.56
   4  -1  -1   57.26    2.44
  -4  -1   1   50.09    2.52
  -4  -1   1   54.79    2.37
   4   1  -1   54.59    2.71
  -4   1   1   54.67    2.45
  -4   1   1   56.06    2.61
   4   1  -1   53.11    2.51
  -4   1   1   56.02    2.42
   3  -1  -1   37.47    1.77
  -3  -1   1   38.29    1.69
   3  -1  -1   35.27    1.59
  -3  -1   1   35.81    1.72
  -3  -1   1   34.72    1.55
   3  -1  -1   37.42    1.71
  -3   1   1   35.76    1.58
  -3   1   1   33.83    1.62
   3   1  -1   34.50    1.77
  -3   1   1   33.51    1.71
   3   1  -1   35.74    1.70
   2  -1  -1  137.46    5.42
   2  -1  -1  129.44    5.63
  -2  -1   1  120.55    5.31
   2  -1  -1  127.18    5.95
  -2  -1   1  131.63    5.62
  -2  -1   1  131.23    5.53
  -2   1   1  126.78    5.43
  -2   1   1  125.49    5.37
   2   1  -1  129.16    5.97
   2   1  -1  130.80    5.50
  -2   1   1  128.92    5.67
   2   1  -1  127.24    5.58
   1  -1  -1  351.78   16.26
   1  -1  -1  334.26   14.83
  -1  -1   1  365.37   14.56
   1  -1  -1  349.17   15.26
  -1  -1   1  355.63   14.95
  -1   1   1  371.95   15.42
   1   1  -1  376.87   16.30
   1   1  -1  343.33   15.24
   0  -1   1    5.27    0.31
   0  -1   1    5.38    0.28
   0  -1   1    5.80    0.27
   0   1   1    5.24    0.30
   0   1  -1    5.63    0.31
   0   1   1    5.19    0.30
   0   1  -1    4.81    0.30
   0   1  -1    5.00    0.29
   0   1  -1    5.12    0.28
  -1  -1  -1  352.03   15.30
   1  -1   1  354.81   14.68
  -1  -1  -1  362.06   15.66
   1  -1   1  350.60   16.58
   1  -1   1  333.98   15.10
  -1   1  -1  377.83   14.83
  -1   1  -1  338.83   15.68
   1   1   1  398.08   15.44
   1   1   1  386.37   15.17
  -1   1  -1  372.34   15.50
   1   1   1  351.92   16.56
   2  -1   1   89.72    3.75
  -2  -1  -1   85.56    3.65
  -2  -1  -1   90.00    3.95
  -2  -1  -1   83.95    3.86
   2  -1   1   87.57    4.21
  -2   1  -1   91.92    3.91
   2   1   1   93.51    3.82
   2   1   1   87.26    3.83
   2   1   1   87.32    3.82
  -2   1  -1   88.81    3.74
  -2   1  -1   90.70    4.01
   2   1   1   92.55    4.22
  -3  -1  -1   29.33    1.46
   3  -1   1   32.03    1.30
  -3  -1  -1   28.41    1.46
   3  -1   1   29.70    1.59
  -3  -1  -1   33.29    1.30
  -3   1  -1   30.51    1.44
   3   1   1   26.76    1.40
   3   1   1   30.67    1.61
  -3   1  -1   30.14    1.56
  -3   1  -1   32.34    1.32
   3   1   1   29.46    1.34
  -3   1  -1   29.03    1.38
   3   1   1   29.25    1.41
  -4  -1  -1  119.73    5.45
   4  -1   1  128.22    5.11
   4  -1   1  116.51    5.76
  -4  -1  -1  128.48    5.04
   4  -1   1  124.65    5.18
  -4  -1  -1  123.68    5.26
   4   1   1  114.42    5.80
   4   1   1  114.62    5.27
  -4   1  -1  114.48    5.10
   4   1   1  118.96    5.22
  -4   1  -1  130.19    5.15
  -4   1  -1  120.10    5.33
  -4   1  -1  121.71    5.51
  -5  -1  -1   16.22    0.92
  -5  -1  -1   16.87    0.78
   5  -1   1   15.93    1.01
  -5  -1  -1   13.85    0.96
   5  -1   1   16.30    0.77
   5   1   1   15.97    0.84
  -5   1  -1   17.38    0.84
  -5   1  -1   14.21    1.03
   5   1   1   14.86    0.88
  -5   1  -1   15.81    0.86
   5   1   1   15.42    1.06
  -6  -1  -1  102.55    4.39
  -6  -1  -1   98.48    4.15
   6  -1   1  101.95    4.45
   6  -1   1  101.38    4.22
  -6  -1  -1   92.54    4.57
   6  -1   1   97.20    4.80
  -6   1  -1   97.74    4.63
   6   1   1   99.96    4.40
  -6   1  -1  103.36    4.29
   6   1   1   92.86    4.32
   6   1   1   98.38    4.89
  -6   1  -1   92.67    4.24
   7  -1   1   21.59    1.18
  -7  -1  -1   20.91    1.36
  -7  -1  -1   19.08    1.21
  -7  -1  -1   20.43    1.04
   7  -1   1   22.33    1.05
   7  -1   1   20.69    1.35
  -7   1  -1   21.99    1.15
   7   1   1   21.32    1.15
  -7   1  -1   20.24    1.40
   7   1   1   21.47    1.42
   7   1   1   21.79    1.17
  -7   1  -1   19.52    1.12
  -8  -1  -1  177.65    7.63
   8  -1   1  181.57    7.42
  -8  -1  -1  164.54    7.94
  -8  -1  -1  173.65    7.29
   8  -1   1  184.17    8.39
  -8   1  -1  179.71    7.52
  -8   1  -1  170.95    7.99
   8   1   1  170.36    7.52
  -8   1  -1  165.49    7.38
   8   1   1  167.26    8.42
   8   1   1  176.14    7.70
   9  -1   1   90.04    4.41
   9  -1   1   86.39    3.78
  -9  -1  -1   84.97    3.72
  -9  -1  -1   82.00    4.20
  -9  -1  -1   92.28    4.04
   9   1   1   79.97    4.40
  -9   1  -1   79.62    3.81
  -9   1  -1   86.94    4.27
  -9   1  -1   91.19    3.91
   9   1   1   80.24    3.88
   9   1   1   86.95    3.98
 -10  -1  -1    8.77    0.66
  10  -1   1   10.16    0.97
  10  -1   1   10.15    1.05
 -10  -1  -1    8.18    1.01
  10  -1   1    9.57    0.67
 -10  -1  -1    9.05    1.01
 -10  -1  -1    7.24    0.85
  10   1   1    9.47    0.76
 -10   1  -1    8.85    1.04
 -10   1  -1   10.57    0.80
 -10   1  -1    9.98    0.87
  10   1   1    8.54    1.00
  10   1   1   10.05    0.80
  11  -1   1   65.18    3.48
  11  -1   1   67.01    3.28
 -11  -1  -1   62.88    3.35
 -11  -1  -1   62.26    3.43
  11   1   1   66.45    3.14
 -11   1  -1   59.14    3.40
  11   1   1   65.91    3.09
 -11   1  -1   67.98    3.54
  11   1   1   60.73    3.53
 -11   1  -1   63.86    3.03
 -12  -1  -1   13.02    1.30
 -12  -1  -1   12.82    1.34
  12  -1   1   12.50    1.13
  12  -1   1   10.99    1.17
 -12   1  -1   13.31    1.32
  12   1   1   12.44    0.96
  12   1   1   12.33    1.31
  12   1   1   14.11    1.11
 -12   1  -1   15.01    1.50
 -12   1  -1   13.33    0.98
 -13  -1  -1   59.55    3.06
 -13  -1  -1   51.62    3.06
  13  -1   1   53.77    3.05
  13  -1   1   50.33    2.84
  13   1   1   51.27    2.66
  13   1   1   55.88    2.80
 -13   1  -1   48.30    3.01
 -13   1  -1   59.87    3.22
  13   1   1   48.88    3.08
  14  -1   1   28.66    1.99
 -14  -1  -1   28.58    2.06
  14  -1   1   30.34    2.05
 -14  -1  -1   30.02    2.02
 -14   1  -1   27.81    2.04
 -14   1  -1   34.32    2.29
  14   1   1   30.91    1.89
  14   1   1   28.61    2.08
  15  -1   1    8.82    1.17
 -15  -1  -1    9.79    1.24
 -15  -1  -1    7.92    1.26
  15  -1   1   11.16    1.24
 -15   1  -1    8.07    1.18
 -15   1  -1    9.47    1.32
  15   1   1    9.42    1.19
  15   1   1    8.47    1.06
 -16  -1  -1   17.71    1.73
  16  -1   1   18.52    1.55
  16  -1   1   19.45    1.59
 -16  -1  -1   15.51    1.71
  16   1   1   17.82    1.55
 -16   1  -1   20.55    1.99
  16   1   1   17.34    1.44
 -16   1  -1   15.26    1.67
 -17  -1  -1    0.03    0.56
  17  -1   1    1.08    0.74
  17  -1   1   -0.20    0.55
 -17  -1  -1    0.33    0.83
 -17   1  -1   -0.30    0.84
  17   1   1    0.69    0.58
 -17   1  -1   -0.55    0.71
  17   1   1    0.05    0.63
 -18  -1  -1    7.84    1.38
  18  -1   1    6.51    1.15
  18  -1   1    7.12    1.18
 -18  -1  -1    7.25    1.23
 -18   1  -1   11.69    1.60
  18   1   1    9.09    1.32
  18   1   1    9.31    1.18
 -18   1  -1    6.78    1.30
  18  -2  -1    6.65    1.28
 -18  -2   1    9.34    1.26
  18   2  -1    7.80    1.23
 -18   2   1    7.44    1.26
 -17  -2   1   32.37    2.10
  17  -2  -1   28.89    2.16
 -17   2   1   29.50    2.22
  17   2  -1   24.67    2.08
  16  -2  -1    1.25    0.80
  16  -2  -1    1.15    0.62
 -16  -2   1    0.75    0.59
  16   2  -1    1.08    0.59
 -16   2   1    0.38    0.70
 -16   2   1    1.28    0.78
 -15  -2   1   35.41    2.26
  15  -2  -1   34.27    2.22
  15  -2  -1   36.54    2.35
 -15  -2   1   35.02    2.17
  15   2  -1   29.76    2.21
 -15   2   1   32.04    2.22
  15   2  -1   31.21    2.02
 -15   2   1   36.29    2.44
  15   2  -1   34.82    2.04
 -15   2   1   34.68    2.03
 -14  -2   1   49.36    2.81
 -14  -2   1   53.53    2.93
  14  -2  -1   50.29    2.92
  14  -2  -1   56.25    2.98
 -14   2   1   43.95    2.86
  14   2  -1   45.56    2.98
 -14   2   1   53.67    2.72
  14   2  -1   52.07    2.70
 -14   2   1   54.37    3.12
  14   2  -1   49.17    2.72
 -13  -2   1   26.41    1.82
  13  -2  -1   25.79    1.86
  13  -2  -1   30.38    1.82
 -13  -2   1   25.00    1.71
  13   2  -1   24.63    1.64
 -13   2   1   24.60    1.80
  13   2  -1   23.36    1.78
  13   2  -1   26.87    1.62
 -13   2   1   27.53    1.96
 -13   2   1   23.26    1.58
 -12  -2   1  122.59    5.48
 -12  -2   1  118.81    5.34
  12  -2  -1  119.64    5.66
  12  -2  -1  103.84    5.23
  12   2  -1  118.89    5.24
 -12   2   1  104.21    5.47
  12   2  -1  109.82    5.03
  12   2  -1  106.69    5.75
 -12   2   1  101.71    5.47
 -12   2   1  110.71    5.10
 -11  -2   1    0.15    0.39
 -11  -2   1    0.47    0.29
  11  -2  -1    0.95    0.44
 -11  -2   1   -0.63    0.54
  11  -2  -1   -0.13    0.66
  11   2  -1    0.28    0.43
 -11   2   1    0.10    0.51
  11   2  -1    0.05    0.38
 -11   2   1    0.58    0.39
  11   2  -1    0.36    0.29
 -10  -2   1   79.44    3.42
 -10  -2   1   78.67    3.77
 -10  -2   1   81.61    3.81
 -10  -2   1   76.38    3.66
  10  -2  -1   78.31    3.93
  10  -2  -1   71.76    3.68
  10   2  -1   73.48    3.63
 -10   2   1   74.07    3.55
 -10   2   1   70.60    3.81
  10   2  -1   73.40    4.02
  -9  -2   1  106.00    4.92
  -9  -2   1  101.50    4.83
   9  -2  -1  107.94    4.86
   9  -2  -1  103.41    5.13
  -9  -2   1  108.98    4.51
   9  -2  -1  105.70    4.53
  -9   2   1  101.50    4.64
   9   2  -1  100.72    5.22
  -9   2   1   98.36    4.54
  -9   2   1  102.23    4.99
   9   2  -1  100.85    4.75
  -8  -2   1   70.84    3.41
   8  -2  -1   70.33    3.53
   8  -2  -1   70.17    3.37
  -8  -2   1   68.95    3.38
   8  -2  -1   73.09    3.12
  -8  -2   1   75.81    3.11
   8   2  -1   67.69    3.30
  -8   2   1   66.80    3.22
   8   2  -1   58.40    3.25
  -8   2   1   75.01    3.51
  -8   2   1   68.54    3.11
   8   2  -1   69.56    3.63
  -7  -2   1  160.14    7.23
   7  -2  -1  165.41    7.21
  -7  -2   1  158.41    6.74
  -7  -2   1  164.50    7.12
   7  -2  -1  175.67    6.86
   7  -2  -1  152.19    7.59
   7   2  -1  163.61    7.04
   7   2  -1  165.07    7.71
  -7   2   1  171.40    7.34
  -7   2   1  159.56    6.89
  -7   2   1  156.24    6.84
   7   2  -1  134.07    7.07
  -6  -2   1    9.09    0.53
  -6  -2   1    7.08    0.69
   6  -2  -1    8.92    0.71
   6  -2  -1    9.27    0.70
  -6  -2   1    8.76    0.77
   6  -2  -1    9.09    0.60
  -6   2   1    8.65    0.57
   6   2  -1    8.21    0.58
   6   2  -1    8.98    0.73
   6   2  -1    7.63    0.68
  -6   2   1    8.16    0.78
  -6   2   1    8.50    0.65
  -5  -2   1  227.96    9.80
   5  -2  -1  235.00    9.98
  -5  -2   1  234.62   10.01
  -5  -2   1  215.24    9.39
   5  -2  -1  236.45    9.57
   5  -2  -1  217.24   10.58
   5   2  -1  222.12   10.62
   5   2  -1  229.15    9.87
   5   2  -1  228.34    9.74
  -5   2   1  235.35    9.59
  -5   2   1  225.00   10.08
  -5   2   1  218.63    9.53
  -4  -2   1   42.07    1.97
  -4  -2   1   47.75    2.14
   4  -2  -1   43.13    2.19
   4  -2  -1   47.58    2.00
  -4  -2   1   44.75    2.19
   4  -2  -1   44.08    2.27
  -4   2   1   42.51    2.09
   4   2  -1   44.14    2.16
   4   2  -1   49.32    2.10
  -4   2   1   49.33    2.01
  -4   2   1   44.99    2.23
   4   2  -1   42.79    2.29
   3  -2  -1   15.26    0.84
   3  -2  -1   14.94    0.88
  -3  -2   1   15.42    0.78
   3  -2  -1   16.82    0.76
  -3  -2   1   14.26    0.90
  -3  -2   1   15.33    0.73
  -3   2   1   14.74    0.85
  -3   2   1   13.98    0.90
   3   2  -1   15.32    0.89
  -3   2   1   15.27    0.74
  -2  -2   1   21.37    0.97
  -2  -2   1   22.89    0.99
   2  -2  -1   21.29    1.04
   2  -2  -1   21.77    0.98
   2  -2  -1   21.18    1.11
  -2  -2   1   19.92    1.12
  -2   2   1   21.54    0.99
   2   2  -1   20.05    1.06
   2   2  -1   22.24    1.04
   2   2  -1   21.26    1.14
  -2   2   1   19.80    1.07
  -2   2   1   20.53    1.10
  -1  -2   1   12.11    0.72
  -1  -2   1   12.04    0.63
   1   2  -1   12.35    0.73
  -1   2   1   11.83    0.71
   1   2  -1   13.82    0.68
  -1   2   1   13.57    0.70
   1   2  -1   12.46    0.62
   0  -2   1  297.88   12.68
   0  -2   1  299.87   12.98
   0  -2   1  305.93   12.51
   0   2   1  320.26   14.17
   0   2   1  317.21   12.99
   0   2   1  306.59   13.40
   0   2  -1  300.66   13.27
   0   2   1  311.32   13.26
   0   2  -1  313.84   14.18
   0   2  -1  308.53   13.36
   1  -2   1   12.76    0.81
   1  -2   1   14.71    0.75
  -1  -2  -1   14.76    0.74
   1  -2   1   14.55    0.71
   1   2   1   13.44    0.77
   1   2   1   14.58    0.71
  -1   2  -1   13.08    0.75
   1   2   1   14.28    0.79
  -2  -2  -1  144.07    6.47
   2  -2   1  160.44    6.34
   2  -2   1  148.48    6.26
  -2  -2  -1  160.31    6.63
  -2  -2  -1  150.71    6.20
   2  -2   1  144.23    7.04
   2   2   1  144.55    6.45
  -2   2  -1  148.05    6.59
  -2   2  -1  159.61    6.68
  -2   2  -1  147.23    6.32
   2   2   1  142.53    7.02
   2   2   1  156.16    6.49
   3  -2   1  103.56    5.20
  -3  -2  -1  109.91    4.50
  -3  -2  -1  111.71    4.87
   3  -2   1  110.29    4.65
  -3   2  -1  109.31    4.66
   3   2   1  108.64    5.19
  -3   2  -1  110.80    4.95
   3   2   1  117.06    4.72
   3   2   1  103.63    4.74
  -3   2  -1  110.47    4.85
   3   2   1  105.28    4.75
  -4  -2  -1   36.56    1.86
  -4  -2  -1   39.70    1.90
   4  -2   1   37.88    1.89
   4  -2   1   38.75    2.07
  -4  -2  -1   39.34    1.67
  -4  -2  -1   39.61    1.93
  -4   2  -1   39.84    2.01
   4   2   1   40.50    2.09
  -4   2  -1   40.89    1.91
  -4   2  -1   37.93    1.84
   4   2   1   43.00    1.76
   4   2   1   36.50    1.86
   5  -2   1  370.57   15.11
  -5  -2  -1  381.23   15.01
  -5  -2  -1  374.11   15.57
  -5  -2  -1  361.45   16.02
   5  -2   1  352.38   16.97
   5   2   1  394.35   15.70
   5   2   1  353.31   15.47
   5   2   1  352.30   17.02
  -5   2  -1  363.45   16.11
  -5   2  -1  358.24   15.83
  -5   2  -1  364.24   15.18
  -6  -2  -1    5.69    0.62
   6  -2   1    6.49    0.35
  -6  -2  -1    6.69    0.42
   6  -2   1    5.71    0.65
   6  -2   1    7.00    0.74
  -6  -2  -1    6.50    0.66
   6   2   1    5.36    0.67
   6   2   1    6.32    0.42
  -6   2  -1    6.09    0.71
  -6   2  -1    5.96    0.41
  -6   2  -1    5.62    0.57
  -6   2  -1    6.30    0.54
   6   2   1    6.42    0.60
   7  -2   1  357.76   13.79
  -7  -2  -1  322.95   14.58
  -7  -2  -1  332.57   14.13
   7  -2   1  354.15   14.41
  -7  -2  -1  357.03   13.60
   7  -2   1  324.89   15.39
  -7   2  -1  327.53   13.85
  -7   2  -1  330.42   14.66
   7   2   1  278.44   14.20
   7   2   1  322.61   14.02
  -7   2  -1  329.45   13.76
   7   2   1  318.50   15.49
  -8  -2  -1  102.58    4.57
  -8  -2  -1   97.43    4.73
   8  -2   1  105.77    4.61
   8  -2   1   99.52    4.23
   8  -2   1  101.44    4.92
  -8  -2  -1  102.01    4.22
  -8   2  -1  101.31    4.78
  -8   2  -1   93.74    4.28
   8   2   1   95.99    4.48
   8   2   1   96.24    5.02
  -8   2  -1   91.89    4.37
   9  -2   1   84.20    3.84
   9  -2   1   79.64    4.11
  -9  -2  -1   76.46    3.97
  -9  -2  -1   81.17    3.48
  -9  -2  -1   89.45    3.90
   9  -2   1   81.02    3.83
  -9   2  -1   74.50    3.64
  -9   2  -1   77.35    4.00
   9   2   1   78.12    3.73
   9   2   1   80.12    4.24
  10  -2   1  144.59    6.23
 -10  -2  -1  133.74    6.39
  10  -2   1  143.92    6.70
 -10  -2  -1  149.42    6.25
 -10  -2  -1  133.45    6.24
  10  -2   1  140.53    6.12
 -10   2  -1  125.21    6.42
 -10   2  -1  134.09    5.95
  10   2   1  127.90    6.04
  10   2   1  124.76    6.75
 -10   2  -1  128.85    6.41
  11  -2   1    2.76    0.78
  11  -2   1    1.76    0.58
 -11  -2  -1    1.31    0.53
 -11  -2  -1    0.95    0.68
  11   2   1    1.31    0.43
  11   2   1    1.30    0.46
 -11   2  -1    1.40    0.71
 -11   2  -1    2.20    0.50
  11   2   1    1.22    0.50
 -11   2  -1    2.15    0.73
  12  -2   1  122.75    6.00
  12  -2   1  140.33    6.61
 -12  -2  -1  132.47    6.17
 -12  -2  -1  136.90    6.36
 -12   2  -1  132.13    6.45
 -12   2  -1  132.42    5.84
  12   2   1  132.61    5.82
  12   2   1  125.44    6.67
 -12   2  -1  117.84    6.29
  12   2   1  133.22    5.95
  13  -2   1   29.12    2.05
  13  -2   1   34.74    2.10
 -13  -2  -1   30.21    2.01
 -13  -2  -1   33.15    2.18
 -13   2  -1   30.50    1.82
  13   2   1   29.40    2.15
 -13   2  -1   31.44    2.12
  13   2   1   32.96    1.86
 -13   2  -1   31.77    2.32
  13   2   1   30.72    1.84
  14  -2   1   37.58    2.35
  14  -2   1   33.80    2.25
 -14  -2  -1   36.62    2.30
 -14  -2  -1   41.49    2.51
  14   2   1   33.55    2.39
  14   2   1   38.70    2.13
 -14   2  -1   39.65    2.65
  14   2   1   35.64    2.11
 -14   2  -1   35.86    2.41
 -15  -2  -1   30.77    2.04
  15  -2   1   31.47    2.09
 -15  -2  -1   33.33    2.27
  15  -2   1   28.99    2.08
  15   2   1   30.14    1.88
 -15   2  -1   33.52    2.42
  15   2   1   25.88    2.06
 -15   2  -1   27.13    2.08
 -16  -2  -1    0.17    0.58
  16  -2   1    0.50    0.63
 -16  -2  -1   -0.51    0.78
  16  -2   1   -0.98    0.63
 -16   2  -1   -0.39    0.76
  16   2   1    0.79    0.55
  16   2   1    0.21    0.52
 -16   2  -1    1.16    0.79
 -17  -2  -1   38.43    2.74
  17  -2   1   40.69    2.60
  17  -2   1   46.69    2.80
 -17  -2  -1   38.50    2.57
 -17   2  -1   38.88    2.79
  17   2   1   37.26    2.74
 -17   2  -1   43.80    2.94
  17   2   1   42.29    2.46
 -18  -2  -1    2.59    0.86
  18  -2   1    4.11    0.99
 -18   2  -1    3.71    1.14
  18   2   1    2.98    1.06
 -18  -3   1   29.83    2.11
  18   3  -1   28.49    2.31
  17  -3  -1    0.26    0.89
 -17  -3   1    0.26    0.62
  17   3  -1    1.65    0.74
 -17   3   1    0.79    0.88
 -16  -3   1   42.48    2.48
  16  -3  -1   38.37    2.62
  16   3  -1   38.92    2.67
 -16   3   1   39.08    2.57
  16   3  -1   38.46    2.39
 -16   3   1   37.57    2.32
  15  -3  -1   14.92    1.31
 -15  -3   1   12.78    1.33
  15  -3  -1   12.03    1.49
 -15   3   1   11.77    1.40
 -15   3   1   13.94    1.31
 -15   3   1   11.07    1.49
  15   3  -1   11.17    1.38
  15   3  -1   14.80    1.28
  14  -3  -1   29.24    2.12
  14  -3  -1   32.87    2.01
 -14  -3   1   31.51    1.93
  14   3  -1   26.45    2.06
 -14   3   1   31.45    2.08
 -14   3   1   30.47    1.88
  14   3  -1   30.11    1.93
 -14   3   1   24.33    2.06
 -13  -3   1   86.86    4.25
  13  -3  -1  100.18    4.60
 -13  -3   1   75.09    4.28
  13  -3  -1   82.29    4.28
 -13   3   1   88.46    4.17
 -13   3   1   81.28    4.42
  13   3  -1   79.88    4.65
  13   3  -1   90.84    4.28
  13   3  -1   88.32    4.02
  12  -3  -1    9.51    1.01
 -12  -3   1    9.53    0.97
  12  -3  -1    8.13    1.17
 -12  -3   1   10.88    1.14
 -12   3   1    9.98    1.01
  12   3  -1   10.76    1.07
  12   3  -1   10.60    0.89
  12   3  -1    8.16    1.09
 -12   3   1    7.18    1.08
 -12   3   1   10.33    1.18
 -11  -3   1  116.23    5.21
  11  -3  -1  104.69    5.06
  11  -3  -1  128.16    5.48
 -11  -3   1  104.18    5.01
  11   3  -1  101.02    5.54
 -11   3   1   85.74    5.13
 -11   3   1  110.62    5.29
 -11   3   1  108.11    4.96
  11   3  -1  106.14    5.03
  10  -3  -1   12.04    0.97
 -10  -3   1    9.62    0.85
 -10  -3   1   10.58    1.07
  10  -3  -1    8.99    1.13
  10   3  -1    9.63    1.08
 -10   3   1   10.25    0.99
 -10   3   1   12.23    1.15
  10   3  -1   10.53    1.02
   9  -3  -1   62.00    3.22
  -9  -3   1   64.89    3.13
  -9  -3   1   66.06    2.79
  -9  -3   1   61.12    3.00
   9  -3  -1   60.06    3.12
   9   3  -1   62.13    3.10
   9   3  -1   55.77    2.92
   9   3  -1   62.46    3.38
  -9   3   1   62.60    3.04
  -9   3   1   61.78    3.22
   8  -3  -1  115.90    5.73
  -8  -3   1  114.52    5.44
  -8  -3   1  118.99    5.01
   8  -3  -1  117.36    5.48
  -8  -3   1  130.10    5.50
   8   3  -1  114.83    5.36
  -8   3   1  120.12    5.58
  -8   3   1  117.04    5.27
   8   3  -1  115.07    5.28
   8   3  -1  113.18    5.84
   7  -3  -1    1.58    0.39
  -7  -3   1    1.55    0.44
   7  -3  -1    2.45    0.33
  -7  -3   1    2.71    0.59
   7  -3  -1    1.77    0.54
   7  -3  -1    1.73    0.40
  -7  -3   1    2.67    0.29
   7   3  -1    1.79    0.45
  -7   3   1    1.76    0.48
  -7   3   1    2.53    0.30
   7   3  -1    1.98    0.31
   7   3  -1    1.85    0.42
  -7   3   1    1.85    0.44
  -6  -3   1  271.84   11.30
   6  -3  -1  249.93   11.95
   6  -3  -1  240.41   10.68
  -6  -3   1  248.51   11.09
  -6  -3   1  255.66   10.58
   6  -3  -1  257.99   11.29
   6  -3  -1  270.65   10.76
  -6   3   1  245.27   10.79
  -6   3   1  252.37   11.39
   6   3  -1  254.45   11.03
  -6   3   1  258.38   10.78
   6   3  -1  265.55   11.11
   6   3  -1  252.00   12.03
   5  -3  -1   11.88    0.63
   5  -3  -1   10.28    0.78
  -5  -3   1    9.89    0.59
   5  -3  -1    9.04    0.82
  -5  -3   1   11.27    0.73
  -5  -3   1   11.53    0.87
  -5   3   1   10.18    0.77
  -5   3   1   10.33    0.86
   5   3  -1   11.18    0.81
  -5   3   1   10.52    0.59
   5   3  -1   10.45    0.80
   5   3  -1   11.66    0.67
  -4  -3   1  174.93    7.13
  -4  -3   1  168.39    7.49
   4  -3  -1  161.82    8.04
  -4  -3   1  185.17    7.54
   4  -3  -1  169.27    7.19
   4  -3  -1  184.08    7.22
   4   3  -1  166.52    8.08
  -4   3   1  161.62    7.57
  -4   3   1  171.39    7.26
   4   3  -1  181.16    7.49
  -4   3   1  159.25    7.65
  -3  -3   1  107.81    4.31
  -3  -3   1   99.76    4.10
   3  -3  -1  102.91    4.14
   3  -3  -1   93.33    4.16
   3  -3  -1   94.08    4.64
  -3  -3   1   95.09    4.35
   3   3  -1   97.12    4.68
   3   3  -1   94.37    4.36
  -3   3   1   94.56    4.39
  -3   3   1   93.23    4.42
  -3   3   1   96.41    4.18
  -2  -3   1    9.61    0.53
  -2  -3   1    8.45    0.69
   2  -3  -1    8.48    0.64
  -2  -3   1    9.63    0.50
   2  -3  -1    9.19    0.62
  -2   3   1    9.30    0.65
  -2   3   1    9.43    0.55
   2   3  -1    8.80    0.63
  -2   3   1    9.55    0.63
   2   3  -1    9.60    0.57
  -1  -3   1  126.59    5.86
  -1  -3   1  129.85    5.66
  -1   3   1  140.12    6.33
   1   3  -1  139.58    5.93
   1   3  -1  133.23    6.37
   1   3  -1  137.05    5.95
  -1   3   1  134.44    5.97
  -1   3   1  142.67    6.03
   0  -3   1   27.41    1.35
   0  -3   1   28.54    1.30
   0  -3   1   26.41    1.39
   0   3   1   30.42    1.42
   0   3   1   29.59    1.50
   0   3   1   30.04    1.42
   0   3  -1   30.40    1.39
   0   3   1   28.73    1.41
   0   3  -1   27.91    1.50
   0   3  -1   27.73    1.43
   1  -3   1  342.56   16.24
   1  -3   1  375.27   14.81
   1  -3   1  345.62   14.33
   1   3   1  361.96   14.86
   1   3   1  359.89   16.21
  -1   3  -1  350.18   15.19
  -1   3  -1  326.74   15.29
   2  -3   1    2.04    0.24
  -2  -3  -1    2.20    0.22
   2  -3   1    2.07    0.35
  -2  -3  -1    1.75    0.24
   2  -3   1    1.94    0.32
  -2  -3  -1    1.81    0.26
  -2   3  -1    2.40    0.34
   2   3   1    2.50    0.33
   2   3   1    2.05    0.34
   2   3   1    2.08    0.24
  -2   3  -1    2.72    0.35
  -3  -3  -1  248.91   10.25
   3  -3   1  248.22   10.32
   3  -3   1  255.27   10.47
   3  -3   1  243.36   11.62
  -3  -3  -1  257.81   10.93
  -3  -3  -1  246.72   10.70
   3   3   1  236.74   11.60
  -3   3  -1  252.59   10.44
   3   3   1  264.21   10.75
   3   3   1  250.90   10.66
  -3   3  -1  243.33   10.99
  -3   3  -1  246.23   10.88
  -4  -3  -1  320.61   12.73
  -4  -3  -1  301.88   13.28
  -4  -3  -1  308.64   13.57
   4  -3   1  312.43   14.44
   4  -3   1  312.20   12.83
  -4  -3  -1  311.90   13.27
  -4   3  -1  312.30   12.95
  -4   3  -1  309.58   13.49
  -4   3  -1  307.29   13.67
   4   3   1  325.14   13.33
   4   3   1  305.77   14.43
   4   3   1  295.96   13.17
  -5  -3  -1   17.48    0.81
  -5  -3  -1   17.28    1.00
  -5  -3  -1   17.46    1.00
   5  -3   1   17.62    1.16
  -5  -3  -1   17.14    1.10
   5  -3   1   15.60    1.11
   5   3   1   19.02    0.87
   5   3   1   15.66    1.11
  -5   3  -1   18.00    1.05
  -5   3  -1   17.83    1.16
  -5   3  -1   17.55    1.05
   5   3   1   17.47    1.07
  -6  -3  -1  277.89   11.92
   6  -3   1  271.28   11.55
  -6  -3  -1  266.20   11.91
  -6  -3  -1  282.15   11.36
  -6  -3  -1  270.05   12.18
   6  -3   1  273.11   12.94
  -6   3  -1  280.57   12.32
  -6   3  -1  281.07   12.10
   6   3   1  265.10   11.81
   6   3   1  282.76   13.02
   6   3   1  291.83   11.88
  -6   3  -1  268.39   11.60
  -7  -3  -1   87.53    3.55
   7  -3   1   81.60    3.88
  -7  -3  -1   86.69    3.96
  -7  -3  -1   83.40    3.99
   7  -3   1   78.77    4.19
   7   3   1   81.22    4.29
  -7   3  -1   77.42    3.77
  -7   3  -1   83.78    4.09
   7   3   1   82.29    3.87
  -7   3  -1   81.16    3.91
   7   3   1   90.98    3.71
   8  -3   1  186.04    9.05
   8  -3   1  192.34    8.19
   8  -3   1  191.59    8.49
  -8  -3  -1  193.42    8.60
  -8  -3  -1  180.03    7.87
  -8  -3  -1  186.92    8.39
   8   3   1  186.98    9.19
  -8   3  -1  189.17    8.14
   8   3   1  192.12    8.22
   8   3   1  194.48    8.31
   9  -3   1  124.81    5.56
  -9  -3  -1  134.00    5.82
  -9  -3  -1  119.95    5.57
   9  -3   1  119.18    6.02
   9   3   1  117.69    5.52
   9   3   1  122.66    6.20
  -9   3  -1  115.53    5.41
  10  -3   1    3.51    0.65
 -10  -3  -1    3.34    0.61
 -10  -3  -1    3.49    0.77
  10  -3   1    4.29    0.82
 -10   3  -1    4.42    0.86
  10   3   1    2.21    0.54
 -10   3  -1    3.66    0.59
  10   3   1    4.64    0.79
 -11  -3  -1  152.26    6.64
  11  -3   1  140.51    6.32
 -11  -3  -1  131.69    6.35
  11  -3   1  147.94    6.87
  11   3   1  138.92    6.27
  11   3   1  139.24    6.03
 -11   3  -1  133.83    6.61
 -11   3  -1  125.80    6.60
 -11   3  -1  136.93    6.15
  11   3   1  128.79    6.99
  12  -3   1   20.27    1.65
 -12  -3  -1   21.08    1.52
  12  -3   1   24.61    1.67
 -12  -3  -1   23.78    1.74
 -12   3  -1   21.25    1.68
  12   3   1   22.96    1.49
 -12   3  -1   21.26    1.79
 -12   3  -1   24.14    1.48
  12   3   1   23.53    1.79
  12   3   1   23.05    1.42
  13  -3   1  112.29    5.19
 -13  -3  -1  104.37    5.00
  13  -3   1   91.01    4.72
 -13  -3  -1   95.88    4.77
  13   3   1  100.20    4.67
 -13   3  -1   80.76    4.99
 -13   3  -1   99.63    4.58
  13   3   1   93.47    5.23
 -13   3  -1   90.33    4.94
  13   3   1   97.70    4.49
  14  -3   1   37.83    2.26
  14  -3   1   30.28    2.21
 -14  -3  -1   35.38    2.32
 -14  -3  -1   34.25    2.12
 -14   3  -1   33.86    2.01
  14   3   1   31.24    2.29
  14   3   1   34.59    2.06
 -14   3  -1   28.62    2.23
  14   3   1   32.81    1.94
 -14   3  -1   31.60    2.45
 -15  -3  -1   18.53    1.80
  15  -3   1   18.59    1.77
  15  -3   1   20.11    1.57
 -15  -3  -1   21.20    1.61
 -15   3  -1   16.34    1.72
 -15   3  -1   19.64    2.06
  15   3   1   19.40    1.39
  15   3   1   17.09    1.62
  15   3   1   20.45    1.51
 -16  -3  -1   32.60    2.21
  16  -3   1   33.28    2.32
  16  -3   1   36.68    2.31
 -16   3  -1   32.47    2.54
 -16   3  -1   31.98    2.33
  16   3   1   27.69    2.29
 -17  -3  -1    0.48    0.66
  17  -3   1    0.55    0.69
  17  -3   1    0.89    0.83
 -17   3  -1    0.14    0.79
  17   3   1    0.95    0.92
 -17   3  -1    0.96    0.85
 -17  -4   1   13.98    1.46
  17  -4  -1   11.26    1.58
  17   4  -1   15.80    1.57
  17   4  -1   11.97    1.58
 -17   4   1   13.15    1.63
 -16  -4   1    0.49    0.60
  16  -4  -1    0.03    0.85
 -16   4   1    0.60    0.55
  16   4  -1    0.25    0.58
  16   4  -1    0.02    0.59
 -16   4   1   -0.55    0.73
  15  -4  -1   10.46    1.39
 -15  -4   1    9.60    1.16
  15   4  -1    9.58    1.32
  15   4  -1    9.99    1.22
 -15   4   1   11.50    1.23
 -15   4   1   12.54    1.40
  14  -4  -1   17.99    1.73
  14  -4  -1   12.79    1.24
 -14  -4   1   15.63    1.27
 -14   4   1   14.12    1.48
  14   4  -1   12.24    1.45
  14   4  -1   15.41    1.35
 -14   4   1   11.78    1.42
 -14   4   1   15.13    1.29
  13  -4  -1    6.49    1.11
 -13  -4   1    8.01    0.96
  13  -4  -1    8.28    1.01
 -13   4   1    8.23    1.09
  13   4  -1    6.98    0.98
  13   4  -1    7.19    1.07
 -13   4   1    8.15    1.00
 -13   4   1    8.55    1.14
  12  -4  -1   76.16    3.57
 -12  -4   1   60.93    3.24
  12  -4  -1   62.24    3.42
  12   4  -1   65.58    3.74
 -12   4   1   60.57    3.25
 -12   4   1   62.43    3.49
 -12   4   1   61.25    3.44
  12   4  -1   62.07    3.34
 -11  -4   1    1.20    0.44
  11  -4  -1    0.86    0.70
  11  -4  -1    1.60    0.51
 -11   4   1    0.84    0.44
  11   4  -1    1.83    0.62
  11   4  -1    1.49    0.53
 -11   4   1    2.27    0.63
 -10  -4   1   30.54    1.80
  10  -4  -1   33.82    2.10
  10  -4  -1   36.85    2.01
 -10   4   1   31.04    1.90
  10   4  -1   32.44    1.94
  10   4  -1   30.41    2.11
  -9  -4   1   33.87    1.87
  -9  -4   1   36.33    2.00
   9  -4  -1   38.17    2.07
   9  -4  -1   35.05    2.06
   9   4  -1   32.14    2.15
  -9   4   1   33.65    1.97
   9   4  -1   33.98    2.00
  -8  -4   1    3.59    0.36
  -8  -4   1    3.95    0.61
   8  -4  -1    2.98    0.53
   8  -4  -1    1.46    0.64
  -8  -4   1    2.61    0.48
   8   4  -1    3.07    0.39
  -8   4   1    2.89    0.55
   8   4  -1    2.76    0.56
   8   4  -1    3.21    0.61
   7  -4  -1   69.26    3.39
   7  -4  -1   70.10    3.62
  -7  -4   1   73.19    3.10
  -7  -4   1   74.89    3.40
   7  -4  -1   73.02    3.53
   7   4  -1   66.70    3.43
  -7   4   1   71.27    3.57
   7   4  -1   66.65    3.69
  -7   4   1   69.77    3.37
   7   4  -1   73.98    3.27
   6  -4  -1    1.02    0.52
   6  -4  -1    0.72    0.34
  -6  -4   1   -0.08    0.28
   6  -4  -1    0.45    0.24
  -6  -4   1    0.81    0.20
  -6  -4   1    0.03    0.39
   6   4  -1    0.21    0.27
  -6   4   1    0.21    0.19
   6   4  -1    0.36    0.19
  -6   4   1    0.04    0.31
  -6   4   1    0.26    0.39
  -6   4   1   -0.04    0.28
  -5  -4   1  110.33    5.17
   5  -4  -1  121.69    4.83
  -5  -4   1  113.96    4.79
   5  -4  -1  106.83    5.47
  -5  -4   1  118.21    5.08
   5  -4  -1  109.96    4.95
  -5   4   1  107.01    5.17
  -5   4   1  117.38    4.87
  -5   4   1  111.16    5.25
   5   4  -1  116.36    5.04
   5   4  -1  109.56    5.53
   4  -4  -1    0.56    0.39
   4  -4  -1    0.99    0.30
   4  -4  -1    0.59    0.19
  -4  -4   1    0.67    0.18
  -4  -4   1    0.74    0.37
  -4  -4   1    0.73    0.27
  -4  -4   1    0.46    0.18
  -4   4   1    0.54    0.22
  -4   4   1    0.50    0.30
  -4   4   1    0.45    0.32
   4   4  -1    0.76    0.22
   4   4  -1    0.75    0.28
  -3  -4   1   15.06    0.81
   3  -4  -1   16.06    0.98
   3  -4  -1   17.01    0.82
  -3  -4   1   15.69    1.05
  -3  -4   1   16.27    0.82
   3  -4  -1   16.14    1.01
  -3   4   1   15.77    0.87
  -3   4   1   15.39    0.97
   3   4  -1   15.51    1.00
  -3   4   1   15.09    0.96
  -2  -4   1  148.50    6.32
   2  -4  -1  139.51    6.80
   2  -4  -1  142.80    6.05
  -2  -4   1  139.38    6.03
  -2  -4   1  139.50    6.31
   2   4  -1  144.73    6.83
  -2   4   1  145.54    6.41
  -2   4   1  143.84    6.44
   2   4  -1  147.12    6.35
  -2   4   1  147.57    6.20
  -1  -4   1    0.71    0.28
  -1  -4   1    0.49    0.20
  -1   4   1    0.57    0.24
   1   4  -1    1.16    0.28
  -1   4   1    0.58    0.25
   1   4  -1    0.23    0.17
  -1   4   1    0.39    0.20
   1   4  -1    0.69    0.24
   0  -4   1  163.25    6.88
   0  -4   1  150.09    7.04
   0  -4   1  160.70    6.75
   0   4  -1  157.09    7.20
   0   4   1  175.11    7.21
   0   4   1  169.72    7.24
   0   4   1  166.96    7.06
   0   4   1  163.96    7.67
   0   4  -1  160.83    7.69
   0   4  -1  168.09    7.20
   1  -4   1    3.87    0.48
   1  -4   1    3.45    0.39
   1  -4   1    3.67    0.40
  -1   4  -1    4.22    0.45
   1   4   1    4.86    0.51
   1   4   1    4.24    0.45
  -1   4  -1    3.98    0.41
   2  -4   1   66.23    2.99
   2  -4   1   69.76    3.02
  -2  -4  -1   64.79    2.92
   2  -4   1   68.97    3.40
  -2  -4  -1   66.49    3.12
  -2   4  -1   67.81    3.19
   2   4   1   71.30    3.10
  -2   4  -1   70.84    3.17
   2   4   1   68.58    3.15
   2   4   1   66.11    3.36
   3  -4   1   18.46    1.11
  -3  -4  -1   19.63    1.02
  -3  -4  -1   17.79    1.04
   3  -4   1   19.55    0.96
  -3  -4  -1   18.25    0.91
   3  -4   1   18.19    1.19
   3   4   1   19.28    0.99
  -3   4  -1   18.76    1.13
  -3   4  -1   19.99    1.15
   3   4   1   19.21    1.16
   4  -4   1    2.05    0.41
  -4  -4  -1    2.48    0.36
   4  -4   1    2.44    0.25
  -4  -4  -1    2.19    0.44
  -4  -4  -1    2.76    0.26
   4  -4   1    2.16    0.50
   4  -4   1    2.60    0.21
  -4  -4  -1    1.99    0.30
  -4   4  -1    2.63    0.42
  -4   4  -1    3.27    0.50
   4   4   1    2.35    0.29
   4   4   1    2.07    0.39
  -4   4  -1    2.66    0.44
  -5  -4  -1  205.24    8.68
   5  -4   1  191.51    8.33
   5  -4   1  198.36    9.35
  -5  -4  -1  195.94    8.58
  -5  -4  -1  202.96    8.14
  -5  -4  -1  201.99    8.73
   5   4   1  208.72    8.55
  -5   4  -1  195.49    8.42
  -5   4  -1  186.82    8.73
  -5   4  -1  185.52    8.84
   5   4   1  190.58    9.35
  -6  -4  -1   11.31    1.05
   6  -4   1   12.31    0.98
   6  -4   1   11.09    0.97
  -6  -4  -1   11.51    0.61
  -6  -4  -1   11.84    0.83
  -6  -4  -1   12.43    0.84
  -6   4  -1   10.47    0.96
   6   4   1   10.92    0.87
   6   4   1   11.70    0.96
   6   4   1   11.65    0.67
  -6   4  -1   11.21    0.87
  -6   4  -1   11.12    0.87
   7  -4   1  166.87    7.06
  -7  -4  -1  158.80    7.17
  -7  -4  -1  176.36    7.36
   7  -4   1  156.86    7.79
  -7   4  -1  162.76    7.06
  -7   4  -1  166.33    7.48
   7   4   1  163.28    7.18
  -7   4  -1  165.32    7.32
   7   4   1  143.06    7.03
  -8  -4  -1   24.38    1.44
  -8  -4  -1   26.78    1.54
   8  -4   1   25.54    1.60
   8  -4   1   21.15    1.55
  -8   4  -1   24.07    1.52
   8   4   1   22.81    1.49
  -8   4  -1   23.96    1.48
  -9  -4  -1   35.34    1.89
   9  -4   1   29.51    1.86
  -9  -4  -1   27.36    1.67
   9  -4   1   29.04    1.91
  -9   4  -1   31.01    1.74
   9   4   1   28.40    1.75
   9   4   1   26.51    1.93
  -9   4  -1   30.50    1.89
 -10  -4  -1   66.17    3.29
  10  -4   1   63.46    3.34
  10  -4   1   57.01    3.14
 -10  -4  -1   57.60    3.05
  10   4   1   62.82    3.13
 -10   4  -1   58.93    3.04
  10   4   1   60.74    3.51
 -10   4  -1   60.99    3.30
 -11  -4  -1    2.08    0.72
 -11  -4  -1    0.91    0.45
  11  -4   1    1.37    0.75
  11  -4   1    0.61    0.46
 -11   4  -1    0.90    0.45
  11   4   1    1.52    0.51
 -11   4  -1    0.61    0.58
  11   4   1    1.33    0.41
  11   4   1    0.69    0.50
  12  -4   1   55.83    3.15
  12  -4   1   62.65    3.28
 -12  -4  -1   53.28    3.02
 -12  -4  -1   67.59    3.32
  12   4   1   55.57    3.48
 -12   4  -1   58.16    3.00
  12   4   1   60.27    2.90
  12   4   1   60.27    3.10
 -12   4  -1   49.70    3.26
 -13  -4  -1   12.43    1.24
  13  -4   1   17.76    1.34
  13  -4   1   12.13    1.46
 -13   4  -1   12.78    1.13
  13   4   1   13.49    1.54
 -13   4  -1   12.98    1.53
  13   4   1   12.85    1.27
  14  -4   1   24.95    1.75
  14  -4   1   20.81    1.80
 -14  -4  -1   22.44    1.60
  14   4   1   19.96    1.80
 -14   4  -1   14.51    1.78
 -14   4  -1   22.84    1.57
 -14   4  -1   20.37    1.71
  14   4   1   21.67    1.61
 -15  -4  -1   10.62    1.19
  15  -4   1   13.04    1.37
  15  -4   1   12.30    1.50
 -15   4  -1    8.61    1.08
  15   4   1    9.02    1.31
 -15   4  -1    9.51    1.36
 -15   4  -1    8.17    1.37
  15   4   1   10.46    1.19
 -16  -4  -1    1.17    0.66
  16  -4   1    1.16    0.93
  16  -4   1    0.90    0.69
 -16   4  -1    0.85    0.79
  16   4   1    1.13    0.65
  16   4   1   -0.27    0.56
 -16   4  -1    0.43    0.78
 -17  -4  -1    8.53    1.19
  17   4   1   10.81    1.67
  17   5  -1    0.42    0.71
 -17   5   1    0.78    0.65
  16  -5  -1    0.50    1.06
 -16  -5   1    0.29    0.56
  16   5  -1    0.64    0.74
 -16   5   1    0.95    0.67
 -16   5   1    1.37    0.78
  16   5  -1    0.14    0.66
  15  -5  -1   -1.21    0.85
 -15  -5   1    0.30    0.54
 -15   5   1   -0.40    0.63
  15   5  -1   -0.85    0.52
 -15   5   1   -0.23    0.48
  15   5  -1    0.18    0.62
 -14  -5   1    0.58    0.49
  14  -5  -1   -0.73    0.72
  14   5  -1    0.26    0.59
 -14   5   1    0.46    0.54
  14   5  -1   -0.14    0.57
  13  -5  -1    0.19    0.83
 -13  -5   1    0.07    0.47
 -13   5   1   -0.16    0.47
  13   5  -1    0.53    0.56
  13   5  -1    0.40    0.52
  12  -5  -1   -0.22    0.74
  12  -5  -1    0.32    0.46
 -12  -5   1    0.20    0.44
  12   5  -1    0.27    0.50
 -12   5   1    1.26    0.56
  12   5  -1   -0.39    0.39
 -12   5   1    0.81    0.48
  11  -5  -1    2.08    0.89
 -11  -5   1    0.86    0.43
  11  -5  -1    1.89    0.57
  11   5  -1    0.91    0.56
 -11   5   1    1.72    0.59
  11   5  -1    0.99    0.54
 -11   5   1    0.67    0.51
  10  -5  -1    0.94    0.47
  10  -5  -1   -0.04    0.62
 -10  -5   1    0.94    0.45
 -10   5   1   -0.12    0.39
  10   5  -1    0.80    0.51
 -10   5   1    0.81    0.47
  10   5  -1    0.53    0.52
   9  -5  -1    3.42    0.63
  -9  -5   1    4.77    0.64
   9  -5  -1    2.42    0.83
  -9   5   1    2.65    0.62
   9   5  -1    3.16    0.66
   9   5  -1    2.84    0.65
  -8  -5   1    0.51    0.34
   8  -5  -1    0.01    0.59
   8  -5  -1    0.52    0.40
   8   5  -1   -0.38    0.32
   8   5  -1   -0.20    0.37
  -8   5   1    0.13    0.37
   7  -5  -1    5.89    0.69
  -7  -5   1    6.12    0.48
   7  -5  -1    5.97    0.82
  -7  -5   1    6.30    0.65
   7   5  -1    6.75    0.82
   7   5  -1    5.80    0.56
   7   5  -1    5.05    0.75
  -7   5   1    5.67    0.75
   6  -5  -1    1.55    0.59
  -6  -5   1    1.38    0.53
  -6  -5   1    0.99    0.30
   6  -5  -1    0.79    0.40
  -6  -5   1    0.47    0.31
  -6  -5   1    0.99    0.25
  -6   5   1    0.61    0.36
   6   5  -1    0.20    0.38
   6   5  -1    0.69    0.27
   6   5  -1    1.04    0.40
   5  -5  -1    9.71    0.60
  -5  -5   1   10.09    0.62
   5  -5  -1    9.31    0.83
  -5  -5   1   10.09    0.65
   5  -5  -1    8.98    0.91
  -5  -5   1   11.33    0.98
  -5  -5   1    8.90    0.72
  -5   5   1   10.46    0.66
  -5   5   1    9.49    0.84
  -5   5   1    9.69    0.90
   5   5  -1    9.26    0.71
   5   5  -1    8.87    0.83
  -4  -5   1   12.36    0.72
   4  -5  -1   11.99    0.96
  -4  -5   1   13.41    0.73
   4  -5  -1   12.24    0.94
  -4  -5   1   12.21    1.04
   4  -5  -1   12.48    0.71
   4   5  -1   11.26    0.91
  -4   5   1   12.51    0.78
   4   5  -1   10.62    0.76
  -4   5   1   11.72    0.91
  -4   5   1   13.43    0.96
  -3  -5   1   20.48    1.07
  -3  -5   1   19.64    1.30
   3  -5  -1   21.00    1.30
  -3  -5   1   21.81    1.08
   3  -5  -1   20.42    1.22
  -3   5   1   22.10    1.25
   3   5  -1   22.54    1.20
  -3   5   1   19.74    1.24
   3   5  -1   19.64    1.28
  -3   5   1   21.38    1.13
   2  -5  -1   10.61    0.76
  -2  -5   1    8.89    0.61
   2  -5  -1    7.48    0.74
  -2  -5   1    9.24    0.82
  -2  -5   1    9.17    0.57
  -2   5   1    9.04    0.73
   2   5  -1    9.17    0.70
   2   5  -1    9.52    0.74
  -2   5   1    8.60    0.68
  -2   5   1    8.71    0.72
  -1  -5   1   -0.05    0.30
  -1  -5   1    0.38    0.23
   1   5  -1    0.55    0.27
   1   5  -1    0.48    0.27
  -1   5   1    0.68    0.30
  -1   5   1    0.44    0.23
  -1   5   1    0.13    0.27
   1   5  -1    0.46    0.24
  -1   5   1   -0.06    0.10
   0  -5   1   17.48    1.10
   0  -5   1   20.07    1.01
   0  -5   1   18.66    1.03
   0   5  -1   18.47    1.03
   0   5   1   18.46    1.12
   0   5  -1   18.84    1.15
   0   5   1   19.40    1.15
   0   5  -1   17.42    1.09
   0   5   1   18.15    1.10
   1  -5   1   18.54    1.19
  -1  -5  -1   16.06    0.92
   1  -5   1   16.24    0.96
   1  -5   1   16.00    0.98
   1   5   1   17.96    1.07
  -1   5  -1   18.20    1.00
  -1   5  -1   15.78    1.06
   1   5   1   16.52    0.99
   1   5   1   14.68    1.03
   1   5   1   17.18    0.97
  -2  -5  -1    3.29    0.36
  -2  -5  -1    2.28    0.33
   2  -5   1    2.82    0.39
   2  -5   1    2.89    0.45
   2  -5   1    3.02    0.50
  -2   5  -1    3.30    0.48
   2   5   1    2.21    0.40
   2   5   1    2.78    0.37
   3  -5   1   18.19    1.02
   3  -5   1   20.37    1.28
  -3  -5  -1   18.47    1.26
  -3  -5  -1   18.49    1.09
  -3  -5  -1   19.57    0.98
   3  -5   1   16.96    1.13
  -3  -5  -1   20.02    1.06
   3   5   1   18.63    1.21
   3   5   1   21.35    1.09
  -3   5  -1   19.64    1.17
  -3   5  -1   17.28    1.16
  -4  -5  -1    3.32    0.33
  -4  -5  -1    2.95    0.56
  -4  -5  -1    3.09    0.45
   4  -5   1    3.63    0.60
   4  -5   1    3.04    0.52
   4  -5   1    3.32    0.37
  -4  -5  -1    3.31    0.40
  -4   5  -1    3.31    0.55
  -4   5  -1    2.66    0.48
   4   5   1    3.78    0.41
   4   5   1    3.01    0.49
   5  -5   1    9.81    0.95
  -5  -5  -1   11.74    0.99
  -5  -5  -1   11.54    0.61
   5  -5   1    8.47    0.85
  -5  -5  -1   10.76    0.73
  -5  -5  -1    9.41    0.75
   5   5   1   10.73    0.90
  -5   5  -1   10.02    0.87
  -5   5  -1   10.27    0.86
   5   5   1   10.94    0.69
  -5   5  -1   10.96    0.96
   6  -5   1    4.84    0.74
  -6  -5  -1    4.87    0.56
  -6  -5  -1    4.09    0.36
  -6  -5  -1    4.53    0.76
   6  -5   1    5.34    0.72
  -6  -5  -1    5.99    0.57
  -6   5  -1    4.74    0.70
  -6   5  -1    5.60    0.70
   6   5   1    4.81    0.68
  -6   5  -1    5.08    0.65
   6   5   1    5.48    0.46
   7  -5   1    0.62    0.43
   7  -5   1    0.73    0.58
  -7  -5  -1    0.82    0.34
  -7  -5  -1    0.25    0.30
  -7   5  -1    0.09    0.39
   7   5   1    0.54    0.38
  -7   5  -1    0.52    0.39
  -8  -5  -1    4.18    0.64
   8  -5   1    2.62    0.79
   8  -5   1    3.44    0.64
  -8  -5  -1    3.33    0.56
  -8   5  -1    3.62    0.65
  -8   5  -1    3.51    0.67
  -8   5  -1    4.31    0.65
   8   5   1    3.37    0.62
   9  -5   1   10.50    1.03
  -9  -5  -1    9.89    0.87
   9  -5   1   11.04    1.20
  -9  -5  -1   12.87    1.11
  -9   5  -1   10.77    0.99
  -9   5  -1   11.76    1.18
   9   5   1    9.35    1.02
  -9   5  -1   12.56    1.06
  10  -5   1    4.14    0.70
  10  -5   1    2.87    0.82
 -10  -5  -1    3.12    0.59
  10   5   1    3.43    0.80
 -10   5  -1    4.71    0.80
  10   5   1    3.51    0.69
 -10   5  -1    4.40    0.73
  11  -5   1   -1.00    0.60
  11  -5   1   -0.35    0.38
 -11  -5  -1    0.62    0.45
  11   5   1    0.77    0.55
 -11   5  -1    0.18    0.39
 -11   5  -1    0.28    0.52
  11   5   1   -0.58    0.42
  12  -5   1    2.87    0.64
  12  -5   1    0.79    0.76
 -12  -5  -1    2.26    0.56
 -12   5  -1    2.64    0.78
  12   5   1    1.08    0.55
 -12   5  -1    1.98    0.61
  12   5   1    2.33    0.74
 -13  -5  -1   -0.02    0.47
  13  -5   1    0.84    0.48
  13  -5   1    0.47    0.79
  13   5   1    0.12    0.55
 -13   5  -1    0.71    0.53
 -13   5  -1    1.02    0.67
  13   5   1    0.28    0.53
  14  -5   1    0.13    0.55
 -14  -5  -1    0.06    0.53
  14  -5   1   -0.35    0.80
  14   5   1    0.52    0.62
 -14   5  -1   -0.76    0.55
  14   5   1   -0.17    0.55
 -14   5  -1   -0.17    0.48
 -15  -5  -1   -0.23    0.54
  15  -5   1    0.24    0.81
  15  -5   1    0.70    0.59
 -15   5  -1    0.72    0.57
  15   5   1    0.47    0.61
  15   5   1   -0.32    0.58
 -15   5  -1    0.43    0.69
  16  -5   1   -0.43    0.73
 -16  -5  -1    0.61    0.68
  16   5   1    0.13    0.80
 -16   5  -1   -0.64    0.50
  16   5   1    0.01    0.62
  17   5   1    0.14    0.63
 -16   6   1    0.69    0.65
 -15  -6   1   10.19    1.21
  15  -6  -1   12.10    1.66
 -15   6   1   14.05    1.52
  15   6  -1   12.37    1.68
  15   6  -1    8.95    1.28
 -14  -6   1    4.03    0.78
  14  -6  -1    3.89    1.16
 -14   6   1    4.46    0.94
  14   6  -1    4.29    0.90
  14   6  -1    2.95    0.91
 -13  -6   1    7.22    0.95
  13  -6  -1    7.43    1.22
 -13   6   1    6.90    1.02
  13   6  -1    6.18    1.02
  13   6  -1    6.03    1.12
 -12  -6   1   16.09    1.30
  12  -6  -1   17.33    1.71
  12   6  -1   15.37    1.71
 -12   6   1   17.27    1.44
  12   6  -1   16.57    1.48
  11  -6  -1    7.29    0.94
  11  -6  -1    5.99    1.13
 -11  -6   1    7.23    0.85
  11   6  -1    6.79    0.97
 -11   6   1    7.15    0.96
  11   6  -1    6.39    1.08
 -11   6   1    6.04    0.88
  10  -6  -1   43.41    2.50
 -10  -6   1   41.68    2.32
  10  -6  -1   41.14    2.51
  10   6  -1   44.99    2.56
  10   6  -1   43.01    2.77
 -10   6   1   38.43    2.39
 -10   6   1   45.98    2.44
   9  -6  -1   31.47    1.94
   9  -6  -1   31.02    2.00
  -9  -6   1   30.10    1.79
  -9   6   1   32.80    1.87
   9   6  -1   30.51    1.98
  -9   6   1   31.65    1.94
   9   6  -1   28.46    2.10
   8  -6  -1   27.39    1.81
  -8  -6   1   23.37    1.50
   8  -6  -1   26.69    1.67
  -8  -6   1   24.11    1.80
   8   6  -1   28.06    1.76
  -8   6   1   26.31    1.67
   8   6  -1   24.48    1.78
  -8   6   1   27.92    1.63
  -7  -6   1   11.33    0.88
   7  -6  -1    9.40    1.10
  -7  -6   1   10.68    1.24
   7  -6  -1   10.24    0.93
   7   6  -1   11.55    1.15
  -7   6   1   10.07    1.05
  -6  -6   1    1.98    0.42
   6  -6  -1    2.78    0.68
   6  -6  -1    2.39    0.55
  -6  -6   1    1.48    0.31
  -6  -6   1    2.20    0.63
   6   6  -1    2.00    0.39
   6   6  -1    2.41    0.57
  -6   6   1    1.59    0.52
  -5  -6   1   34.79    2.05
  -5  -6   1   36.27    1.65
  -5  -6   1   32.75    1.83
   5  -6  -1   34.01    1.89
   5  -6  -1   33.38    1.97
   5   6  -1   33.02    1.94
   5   6  -1   35.58    1.81
  -5   6   1   32.88    1.92
  -4  -6   1   24.96    1.24
   4  -6  -1   25.89    1.55
   4  -6  -1   24.38    1.47
  -4  -6   1   25.34    1.59
   4  -6  -1   21.19    1.19
  -4   6   1   24.72    1.50
   4   6  -1   22.65    1.48
  -4   6   1   25.23    1.29
  -4   6   1   23.87    1.46
  -3  -6   1   69.93    3.11
  -3  -6   1   68.42    3.01
   3  -6  -1   67.89    3.13
   3  -6  -1   62.28    3.46
  -3  -6   1   63.80    3.32
   3   6  -1   68.49    3.33
   3   6  -1   68.85    3.22
  -3   6   1   66.34    3.27
  -3   6   1   69.77    3.12
  -2  -6   1   36.56    1.85
  -2  -6   1   39.23    2.11
   2  -6  -1   39.48    1.95
   2  -6  -1   38.53    2.18
  -2  -6   1   41.89    1.90
  -2   6   1   35.14    2.04
  -2   6   1   40.28    1.96
  -2   6   1   38.08    2.01
   2   6  -1   39.92    2.02
  -1  -6   1    8.04    0.65
  -1  -6   1    7.12    0.77
  -1  -6   1    7.06    0.64
   1   6  -1    8.56    0.73
  -1   6   1    7.09    0.69
   1   6  -1    6.45    0.68
   1   6  -1    7.45    0.60
  -1   6   1    8.47    0.70
  -1   6   1    7.94    0.71
   0  -6   1   35.04    1.91
   0  -6   1   36.88    1.76
   0  -6   1   34.17    1.79
   0   6  -1   35.44    2.02
   0   6  -1   37.49    1.96
   0   6  -1   35.67    1.82
   0   6   1   37.83    1.91
   0   6   1   38.36    2.02
   1  -6   1    5.64    0.73
   1  -6   1    7.35    0.67
   1  -6   1    6.74    0.67
  -1  -6  -1    6.67    0.60
  -1  -6  -1    6.02    0.71
   1  -6   1    6.45    0.67
   1   6   1    5.98    0.60
   1   6   1    6.65    0.70
  -1   6  -1    6.75    0.62
   1   6   1    6.39    0.64
  -1   6  -1    6.06    0.70
  -2  -6  -1   24.30    1.52
  -2  -6  -1   25.34    1.30
   2  -6   1   24.54    1.61
   2  -6   1   25.03    1.40
  -2  -6  -1   25.83    1.37
   2  -6   1   24.23    1.38
   2   6   1   26.65    1.54
   3  -6   1   64.17    2.92
   3  -6   1   61.56    3.33
  -3  -6  -1   65.68    3.18
  -3  -6  -1   63.65    3.03
   3  -6   1   64.53    2.98
  -3  -6  -1   63.10    3.00
  -3  -6  -1   59.15    2.80
  -3   6  -1   63.30    3.07
   3   6   1   66.47    3.02
  -3   6  -1   62.33    3.08
  -4  -6  -1   53.38    2.41
   4  -6   1   53.07    2.94
   4  -6   1   52.63    2.63
  -4  -6  -1   53.00    2.64
  -4  -6  -1   53.39    2.82
  -4  -6  -1   57.42    2.62
   4   6   1   55.62    2.74
  -4   6  -1   52.99    2.73
   4   6   1   55.90    2.60
  -4   6  -1   51.31    2.70
   5  -6   1   65.27    3.63
   5  -6   1   67.23    3.32
  -5  -6  -1   68.56    3.53
  -5  -6  -1   70.85    3.28
  -5  -6  -1   71.25    3.04
  -5  -6  -1   68.87    3.32
  -5   6  -1   67.09    3.38
  -5   6  -1   73.46    3.43
   5   6   1   76.26    3.27
   5   6   1   64.02    3.39
  -6  -6  -1    2.33    0.41
  -6  -6  -1    2.40    0.63
   6  -6   1    2.24    0.56
   6  -6   1    1.73    0.66
  -6  -6  -1    2.22    0.44
  -6   6  -1    1.88    0.50
  -6   6  -1    1.64    0.52
   6   6   1    1.70    0.51
  -6   6  -1    1.90    0.52
   7  -6   1   29.78    1.86
  -7  -6  -1   29.44    1.68
   7  -6   1   26.75    1.84
  -7  -6  -1   27.45    1.89
  -7   6  -1   31.67    1.84
  -7   6  -1   33.03    1.84
  -7   6  -1   29.00    1.79
   7   6   1   26.70    1.76
  -8  -6  -1   20.47    1.34
   8  -6   1   23.04    1.64
   8  -6   1   20.94    1.52
  -8   6  -1   23.13    1.51
  -8   6  -1   18.62    1.41
   8   6   1   21.05    1.51
  -8   6  -1   22.93    1.50
   9  -6   1   22.14    1.67
   9  -6   1   23.62    1.68
  -9  -6  -1   24.24    1.51
  -9   6  -1   28.09    1.73
   9   6   1   24.26    1.68
  -9   6  -1   23.46    1.61
  -9   6  -1   22.57    1.61
  10  -6   1   29.19    1.93
 -10  -6  -1   27.51    1.75
  10  -6   1   30.68    2.00
 -10   6  -1   28.57    1.92
 -10   6  -1   30.24    1.91
  10   6   1   28.75    1.92
  11  -6   1    0.76    0.54
 -11  -6  -1    1.87    0.53
  11  -6   1    1.61    0.80
  11   6   1    0.96    0.58
 -11   6  -1    1.77    0.66
 -11   6  -1    1.21    0.55
  11   6   1    1.71    0.68
 -12  -6  -1   19.32    1.49
  12  -6   1   20.49    1.86
  12  -6   1   20.14    1.57
 -12   6  -1   19.58    1.65
  12   6   1   22.03    1.67
 -12   6  -1   19.08    1.51
  12   6   1   18.74    1.77
  13  -6   1    8.19    1.02
 -13  -6  -1    6.75    0.96
  13  -6   1    3.38    1.07
 -13   6  -1    6.14    0.97
  13   6   1    6.69    1.24
 -13   6  -1    5.10    1.03
  13   6   1    7.39    1.08
  14  -6   1    1.83    0.72
 -14  -6  -1    1.49    0.63
  14  -6   1    0.99    0.96
  14   6   1    2.11    0.86
 -14   6  -1    0.89    0.69
  14   6   1    2.28    0.77
 -14   6  -1    1.04    0.66
 -15  -6  -1   14.56    1.50
  15  -6   1   14.29    1.75
 -15   6  -1   18.75    1.58
  15   6   1   12.53    1.81
  15   6   1   15.53    1.61
 -16   6  -1   -0.22    0.62
  14  -7  -1   23.82    2.24
 -14  -7   1   23.35    1.70
  14   7  -1   19.86    2.21
 -14   7   1   22.37    1.86
  14   7  -1   19.63    1.78
 -13  -7   1   26.00    1.75
  13  -7  -1   22.24    2.13
  13   7  -1   19.83    1.97
  13   7  -1   23.94    1.92
 -13   7   1   23.02    1.87
  12  -7  -1    0.55    0.90
 -12  -7   1    0.70    0.53
  12   7  -1    0.67    0.65
  12   7  -1   -0.20    0.57
 -12   7   1    1.29    0.66
  11  -7  -1   57.60    3.29
 -11  -7   1   64.43    3.16
  11   7  -1   55.17    3.25
 -11   7   1   57.44    3.26
  11   7  -1   55.93    3.60
  10  -7  -1   17.81    1.65
 -10  -7   1   17.97    1.28
  10   7  -1   17.46    1.46
 -10   7   1   15.77    1.54
  10   7  -1   14.86    1.47
   9  -7  -1   55.17    3.07
  -9  -7   1   55.77    2.88
  -9  -7   1   54.73    3.20
   9  -7  -1   56.08    3.07
   9   7  -1   53.76    3.07
  -9   7   1   50.38    2.97
  -9   7   1   57.54    2.95
   9   7  -1   55.44    3.31
   8  -7  -1   35.82    2.27
   8  -7  -1   39.49    2.27
   8  -7  -1   37.55    2.27
  -8  -7   1   35.61    2.06
  -8  -7   1   34.82    2.36
   8   7  -1   38.57    2.30
  -8   7   1   34.43    2.18
  -8   7   1   41.09    2.17
   7  -7  -1    2.99    0.80
   7  -7  -1    1.19    0.52
  -7  -7   1    2.36    0.49
  -7  -7   1    2.24    0.70
  -7   7   1    2.10    0.53
   7   7  -1    2.01    0.62
  -7   7   1    2.17    0.56
  -6  -7   1   36.34    2.24
   6  -7  -1   35.52    2.12
   6  -7  -1   37.72    2.10
  -6  -7   1   34.24    1.94
  -6   7   1   38.58    2.02
  -6   7   1   34.08    2.07
   6   7  -1   31.19    2.04
  -5  -7   1   24.09    1.71
   5  -7  -1   26.37    1.64
  -5  -7   1   24.04    1.48
  -5  -7   1   24.22    1.30
   5  -7  -1   26.37    1.67
  -5   7   1   22.63    1.56
   5   7  -1   25.47    1.46
  -5   7   1   26.80    1.55
   5   7  -1   24.72    1.60
  -4  -7   1   84.99    3.68
   4  -7  -1   81.33    3.86
   4  -7  -1   83.66    4.28
  -4  -7   1   77.69    4.09
   4   7  -1   87.29    4.03
  -4   7   1   79.91    3.95
  -4   7   1   84.47    3.97
  -3  -7   1   42.82    2.13
   3  -7  -1   42.75    2.52
   3  -7  -1   46.33    2.29
  -3  -7   1   45.18    2.49
   3   7  -1   46.04    2.39
   3   7  -1   44.44    2.41
  -3   7   1   44.77    2.36
  -3   7   1   45.24    2.35
  -2  -7   1   38.43    1.96
  -2  -7   1   37.29    2.22
   2  -7  -1   40.33    2.34
   2  -7  -1   42.99    2.09
   2  -7  -1   42.02    2.13
   2   7  -1   38.70    2.21
  -2   7   1   38.48    2.13
   2   7  -1   39.66    2.15
  -2   7   1   42.08    2.15
  -2   7   1   42.56    2.15
  -1  -7   1   81.33    3.99
  -1  -7   1   83.49    3.76
   1  -7  -1   84.63    3.93
   1  -7  -1   85.23    3.77
  -1   7   1   84.92    3.89
   1   7  -1   79.84    4.01
  -1   7   1   85.07    4.00
   0  -7   1    0.45    0.41
   0  -7  -1    0.67    0.35
   0  -7   1    0.27    0.30
   0  -7   1    0.39    0.42
   0  -7  -1    0.66    0.41
   0   7  -1    0.15    0.31
   0   7   1    0.16    0.37
   0   7   1    0.76    0.38
   0   7  -1    0.32    0.38
  -1  -7  -1   82.17    4.06
  -1  -7  -1   87.68    3.83
   1  -7   1   83.66    3.88
   1  -7   1   84.96    3.99
   1  -7   1   86.09    3.82
   1  -7   1   88.01    4.45
  -1   7  -1   86.69    4.00
   1   7   1   87.68    4.05
  -1   7  -1   81.59    4.08
   1   7   1   83.99    3.98
   1   7   1   85.97    4.09
  -2  -7  -1   37.20    1.85
  -2  -7  -1   34.31    2.04
   2  -7   1   35.02    1.84
   2  -7   1   33.81    1.86
   2  -7   1   34.26    1.87
  -2  -7  -1   34.42    1.73
   2  -7   1   35.90    2.14
  -2   7  -1   37.56    2.00
   2   7   1   30.66    1.82
   2   7   1   34.73    1.91
   2   7   1   36.13    1.98
  -2   7  -1   35.82    1.88
  -3  -7  -1   66.03    3.12
  -3  -7  -1   66.93    3.17
   3  -7   1   62.74    3.49
  -3  -7  -1   61.78    3.29
   3  -7   1   66.57    3.09
  -3  -7  -1   68.45    2.95
   3   7   1   69.80    3.23
   3   7   1   67.95    3.15
  -3   7  -1   65.11    3.25
  -3   7  -1   54.34    3.13
  -3   7  -1   65.92    3.23
  -4  -7  -1   81.59    3.57
   4  -7   1   82.96    3.80
   4  -7   1   79.53    4.25
  -4  -7  -1   81.60    4.05
  -4  -7  -1   78.95    3.84
   4   7   1   87.32    3.84
  -4   7  -1   81.48    3.95
   4   7   1   78.61    3.93
  -4   7  -1   78.68    3.90
   5  -7   1    9.03    1.00
  -5  -7  -1   11.53    1.20
   5  -7   1   10.94    1.08
  -5  -7  -1    8.51    0.78
  -5   7  -1    9.21    1.00
   5   7   1    9.52    1.00
  -5   7  -1    8.81    0.94
   6  -7   1   66.27    3.68
  -6  -7  -1   66.98    3.34
  -6  -7  -1   71.91    3.64
   6  -7   1   71.52    3.43
  -6   7  -1   65.72    3.42
  -6   7  -1   73.27    3.50
   6   7   1   63.79    3.43
   7  -7   1   14.78    1.26
  -7  -7  -1   16.12    1.12
   7  -7   1   16.19    1.38
  -7  -7  -1   17.72    1.45
  -7   7  -1   15.01    1.22
   7   7   1   14.76    1.24
  -7   7  -1   15.06    1.27
  -7   7  -1   17.35    1.28
   8  -7   1   45.59    2.64
  -8  -7  -1   50.44    2.86
   8  -7   1   47.30    2.78
  -8  -7  -1   47.78    2.55
   8   7   1   46.20    2.67
  -8   7  -1   47.87    2.66
  -8   7  -1   52.70    2.70
  -8   7  -1   44.16    2.62
  -9  -7  -1   76.08    3.89
   9  -7   1   80.43    4.25
   9  -7   1   73.36    3.97
  -9   7  -1   83.36    4.04
  -9   7  -1   74.27    4.01
  -9   7  -1   87.60    4.11
   9   7   1   79.71    4.07
  10  -7   1   12.04    1.44
  10  -7   1   11.84    1.28
 -10  -7  -1   12.34    1.09
 -10   7  -1   14.58    1.43
 -10   7  -1   13.51    1.37
  10   7   1   13.31    1.37
  11  -7   1   67.64    3.74
 -11  -7  -1   72.64    3.66
  11  -7   1   70.20    3.91
 -11   7  -1   67.47    3.74
 -11   7  -1   73.35    3.84
  11   7   1   73.19    3.82
  12  -7   1    2.31    0.73
 -12  -7  -1    1.31    0.56
  12  -7   1    3.53    1.06
  12   7   1    1.78    0.69
 -12   7  -1    2.69    0.77
 -12   7  -1    2.75    0.80
  13  -7   1   28.68    2.20
 -13  -7  -1   26.62    1.89
  13   7   1   29.96    2.11
 -13   7  -1   28.69    2.04
  13   7   1   27.11    2.35
  14  -7   1   14.98    1.83
 -14  -7  -1   18.52    1.53
  14   7   1   19.33    1.67
 -14   7  -1   16.48    1.70
  14   7   1   20.65    2.24
 -13  -8   1    4.72    0.84
  13  -8  -1    5.79    1.33
  13   8  -1    5.03    1.02
 -13   8   1    5.17    1.05
  13   8  -1    6.94    1.34
 -12  -8   1   34.76    2.15
  12  -8  -1   34.92    2.45
  12   8  -1   29.10    2.50
  12   8  -1   36.26    2.46
 -12   8   1   33.54    2.38
 -11  -8   1    1.99    0.97
 -11  -8   1    2.56    0.69
  11  -8  -1    1.04    0.99
  11   8  -1    2.78    0.84
  11   8  -1    0.89    0.68
 -11   8   1    1.33    0.75
  10  -8  -1   49.73    2.96
 -10  -8   1   51.45    3.23
 -10  -8   1   47.53    2.74
 -10   8   1   51.12    2.98
  10   8  -1   53.05    3.05
   9  -8  -1   24.66    1.87
  -9  -8   1   25.54    1.68
   9  -8  -1   23.93    1.81
  -9  -8   1   26.47    2.05
   9   8  -1   28.30    1.95
  -9   8   1   25.86    1.89
  -8  -8   1   27.65    2.08
   8  -8  -1   23.25    1.77
   8  -8  -1   26.92    1.92
  -8  -8   1   25.95    1.63
   8  -8  -1   25.58    1.81
  -8   8   1   25.34    1.80
   8   8  -1   25.43    1.85
  -8   8   1   27.20    1.71
  -7  -8   1   77.06    4.12
   7  -8  -1   72.48    4.09
   7  -8  -1   83.35    3.92
  -7  -8   1   74.42    3.77
  -7   8   1   71.66    3.87
   7   8  -1   76.59    3.99
  -7   8   1   82.97    3.90
   6  -8  -1    1.17    0.52
  -6  -8   1    0.50    0.39
   6  -8  -1    2.07    0.73
  -6  -8   1    1.36    0.70
   6   8  -1    1.11    0.57
  -6   8   1    0.85    0.49
  -6   8   1    0.40    0.48
  -5  -8   1   63.74    3.48
  -5  -8   1   60.26    3.19
   5  -8  -1   67.49    3.26
   5  -8  -1   65.08    3.52
  -5   8   1   65.27    3.26
   5   8  -1   66.44    3.37
  -5   8   1   62.36    3.29
   4  -8  -1   27.27    1.75
  -4  -8   1   26.44    1.82
   4  -8  -1   26.41    1.64
  -4  -8   1   24.54    1.36
  -4   8   1   21.86    1.54
  -4   8   1   25.80    1.67
   4   8  -1   24.09    1.63
  -3  -8   1   32.67    1.73
   3  -8  -1   34.16    2.12
   3  -8  -1   35.77    1.93
  -3  -8   1   33.03    2.06
   3   8  -1   33.73    1.98
   3   8  -1   31.66    1.98
  -3   8   1   35.43    1.98
  -3   8   1   32.68    1.94
  -2  -8   1   43.79    2.16
   2  -8  -1   43.67    2.26
   2  -8  -1   44.97    2.60
  -2  -8   1   45.87    2.50
   2   8  -1   42.69    2.42
  -2   8   1   41.76    2.32
  -2   8   1   47.00    2.42
   2   8  -1   40.50    2.32
   1  -8  -1   10.52    0.85
   1  -8  -1   10.91    1.03
  -1  -8   1   10.80    1.09
   1  -8  -1    9.75    0.95
  -1  -8   1   10.97    0.82
   1  -8  -1   10.66    1.03
   1   8  -1   10.31    0.90
  -1   8   1    9.91    0.91
   1   8  -1    9.43    1.01
   0  -8  -1   69.10    3.46
   0  -8   1   69.17    3.45
   0  -8  -1   65.12    3.19
   0  -8  -1   72.56    3.28
   0  -8   1   65.11    3.24
   0   8  -1   70.51    3.35
   0   8  -1   67.79    3.51
   0   8   1   69.63    3.47
   0   8   1   75.46    3.39
  -1  -8  -1    9.64    0.76
   1  -8   1    7.58    0.97
  -1  -8  -1    8.05    0.96
   1  -8   1    7.49    0.80
   1   8   1    7.99    0.90
  -1   8  -1    7.81    0.91
   1   8   1    6.87    0.81
  -2  -8  -1   64.98    3.00
   2  -8   1   65.72    3.59
  -2  -8  -1   62.11    3.33
   2  -8   1   62.33    3.12
   2   8   1   65.67    3.24
   2   8   1   64.63    3.31
  -2   8  -1   65.90    3.32
  -3  -8  -1   92.23    4.51
  -3  -8  -1   87.27    4.28
   3  -8   1   88.21    4.77
   3  -8   1   91.42    4.20
  -3  -8  -1   89.44    4.03
   3  -8   1   90.23    4.24
   3   8   1   94.62    4.39
  -3   8  -1   94.64    4.45
   4  -8   1   37.22    2.09
   4  -8   1   37.08    2.29
  -4  -8  -1   36.21    2.24
  -4  -8  -1   34.71    1.96
  -4   8  -1   34.60    2.10
  -4   8  -1   35.03    2.09
   4   8   1   35.66    2.09
   5  -8   1  113.30    5.07
  -5  -8  -1  107.93    5.12
  -5  -8  -1  106.57    5.36
   5  -8   1  109.78    5.65
  -5   8  -1  101.86    5.14
   5   8   1  110.56    5.22
  -5   8  -1  117.39    5.29
  -6  -8  -1    0.53    0.40
   6  -8   1    0.27    0.66
   6  -8   1    0.08    0.49
  -6  -8  -1    0.59    0.58
  -6   8  -1    0.27    0.45
  -6   8  -1    0.98    0.51
   6   8   1    0.27    0.47
  -7  -8  -1   62.02    3.28
  -7  -8  -1   66.72    3.64
   7  -8   1   66.64    3.68
   7  -8   1   69.59    3.44
   7   8   1   65.48    3.49
  -7   8  -1   60.43    3.41
  -7   8  -1   67.77    3.47
  -8  -8  -1   41.43    2.67
   8  -8   1   41.29    2.58
   8  -8   1   44.33    2.56
  -8  -8  -1   39.52    2.32
  -8   8  -1   39.29    2.43
   8   8   1   40.89    2.50
  -8   8  -1   38.27    2.44
  -8   8  -1   48.18    2.56
   9  -8   1   16.79    1.48
   9  -8   1   20.82    1.73
  -9  -8  -1   22.22    1.81
  -9  -8  -1   17.30    1.35
   9   8   1   21.59    1.63
  -9   8  -1   19.82    1.54
  -9   8  -1   19.13    1.60
  -9   8  -1   19.20    1.50
  10  -8   1   77.78    4.43
 -10  -8  -1   84.02    4.58
  10  -8   1   79.29    4.24
 -10  -8  -1   81.20    4.12
 -10   8  -1   81.56    4.26
 -10   8  -1   82.79    4.27
  10   8   1   84.80    4.33
  11  -8   1    1.00    0.92
  11  -8   1    0.05    0.55
 -11  -8  -1    1.30    0.55
 -11   8  -1   -0.01    0.59
  11   8   1    0.64    0.62
 -11   8  -1   -0.16    0.48
  12  -8   1   39.75    2.79
 -12  -8  -1   46.66    2.67
  12   8   1   48.13    2.92
 -12   8  -1   45.93    2.86
  13  -8   1    6.07    1.33
 -13   8  -1    5.04    1.05
  12  -9  -1   -0.72    0.67
 -11  -9   1   17.39    2.04
 -11  -9   1   15.39    1.34
  11  -9  -1   17.32    1.90
 -11   9   1   16.36    1.75
  11   9  -1   17.00    1.79
 -10  -9   1    2.85    1.14
  10  -9  -1    2.68    0.72
 -10  -9   1    3.42    0.75
  10  -9  -1    1.55    1.05
  10   9  -1    2.68    0.91
 -10   9   1    2.65    0.86
   9  -9  -1   19.00    1.79
  -9  -9   1   19.17    2.00
   9  -9  -1   19.38    1.60
  -9  -9   1   19.38    1.44
   9   9  -1   18.90    1.66
  -9   9   1   15.60    1.69
  -8  -9   1    5.04    1.09
   8  -9  -1    3.89    1.05
  -8  -9   1    5.32    0.81
   8  -9  -1    4.09    0.80
  -8   9   1    5.01    0.92
   8   9  -1    4.41    0.93
  -7  -9   1    2.32    0.57
  -7  -9   1    3.25    0.93
   7  -9  -1    2.80    0.92
  -7   9   1    4.33    0.88
   7   9  -1    2.11    0.71
  -6  -9   1   13.67    1.15
   6  -9  -1   14.53    1.44
  -6  -9   1   13.41    1.57
   6  -9  -1   16.65    1.41
  -6   9   1   17.35    1.31
   6   9  -1   15.41    1.35
  -6   9   1   13.10    1.42
   5  -9  -1    8.81    1.11
  -5  -9   1    9.34    0.97
   5  -9  -1    9.04    1.11
  -5  -9   1    7.50    1.20
   5   9  -1    8.39    1.08
  -5   9   1    8.27    1.06
  -5   9   1    8.34    1.00
   4  -9  -1   12.79    1.24
  -4  -9   1   10.80    1.01
  -4  -9   1   11.90    1.39
   4  -9  -1   13.20    1.25
   4   9  -1   13.92    1.18
  -4   9   1   13.65    1.31
  -4   9   1   12.92    1.14
  -3  -9   1   12.42    0.96
  -3  -9   1   13.75    1.45
   3  -9  -1   14.32    1.33
  -3   9   1   13.79    1.17
  -3   9   1   12.80    1.24
   3   9  -1   15.42    1.23
   3   9  -1   14.18    1.22
   2  -9  -1    7.10    0.96
  -2  -9   1    6.69    0.73
  -2  -9   1    6.77    1.03
   2  -9  -1    5.86    0.77
   2   9  -1    6.73    0.85
   2   9  -1    5.46    0.88
  -2   9   1    5.40    0.83
   1  -9  -1   10.70    0.97
  -1  -9   1   12.80    0.99
  -1  -9   1   15.53    1.30
   1  -9  -1   12.63    1.20
   1   9  -1   11.27    1.03
  -1   9   1   12.05    1.10
   1   9  -1   13.61    1.19
   0  -9  -1    0.29    0.51
   0  -9  -1    0.53    0.41
   0  -9   1    1.00    0.54
   0  -9   1   -0.11    0.37
   0   9   1    0.34    0.46
   0   9  -1    0.33    0.45
   0   9   1    1.10    0.42
  -1  -9  -1   23.25    1.69
   1  -9   1   21.62    1.43
   1  -9   1   23.43    1.78
  -1  -9  -1   23.67    1.41
   1   9   1   24.93    1.61
  -1   9  -1   24.17    1.64
   1   9   1   22.51    1.50
   2  -9   1   10.74    1.03
   2  -9   1   11.03    1.26
  -2  -9  -1   10.86    1.23
   2   9   1   10.42    1.10
   2   9   1   10.37    1.06
  -2   9  -1   10.46    1.12
  -3  -9  -1   12.84    1.09
   3  -9   1   15.04    1.15
   3  -9   1   16.16    1.43
  -3  -9  -1   18.76    1.52
  -3   9  -1   16.84    1.29
   3   9   1   13.14    1.16
   4  -9   1   21.21    1.61
  -4  -9  -1   17.59    1.30
   4  -9   1   19.43    1.37
  -4  -9  -1   17.93    1.62
   4   9   1   18.15    1.45
  -4   9  -1   19.85    1.45
   5  -9   1    1.37    0.54
  -5  -9  -1    1.52    0.48
  -5  -9  -1   -0.23    0.58
   5  -9   1    1.97    0.68
  -5   9  -1    2.41    0.62
   5   9   1    1.39    0.62
   6  -9   1   32.48    2.10
  -6  -9  -1   30.38    2.31
  -6  -9  -1   32.55    2.00
   6  -9   1   39.56    2.37
  -6   9  -1   37.48    2.21
  -6   9  -1   32.52    2.14
   6   9   1   32.99    2.18
  -7  -9  -1    7.58    1.20
   7  -9   1    7.30    1.05
   7  -9   1    7.19    1.15
  -7  -9  -1    6.65    0.87
  -7   9  -1    6.28    1.02
  -7   9  -1    7.65    1.04
   7   9   1    5.85    0.95
   8  -9   1   14.27    1.57
  -8  -9  -1   15.55    1.29
   8  -9   1   17.19    1.50
  -8  -9  -1   14.90    1.74
  -8   9  -1   16.44    1.62
  -8   9  -1   16.62    1.44
   8   9   1   14.53    1.50
  -9  -9  -1   21.66    2.24
   9  -9   1   26.62    2.02
   9  -9   1   24.28    1.92
  -9  -9  -1   27.18    1.73
  -9   9  -1   24.82    1.83
   9   9   1   23.62    1.86
  -9   9  -1   25.93    1.88
  -9   9  -1   23.42    1.87
  10  -9   1    2.86    0.99
 -10  -9  -1    1.31    0.60
 -10  -9  -1    3.21    1.07
 -10   9  -1    2.52    0.80
  10   9   1    1.54    0.74
 -11  -9  -1   24.89    2.34
 -11  -9  -1   17.89    1.49
  11  -9   1   18.81    1.97
  11   9   1   18.99    1.88
 -11   9  -1   18.48    1.89
  12  -9   1   -0.60    0.83
  10 -10  -1    0.90    1.09
   9 -10  -1   -0.57    0.43
  -9 -10   1   -0.76    1.06
   9 -10  -1   -1.58    0.90
   9  10  -1   -0.12    0.67
  -9  10   1    0.09    0.65
   8 -10  -1    0.15    0.51
  -8 -10   1    0.17    0.54
   8 -10  -1    0.61    0.92
  -8 -10   1   -0.03    0.91
  -8  10   1    0.54    0.69
   8  10  -1   -0.94    0.62
  -7 -10   1    0.58    0.47
  -7 -10   1    1.07    0.90
   7 -10  -1    0.67    0.63
   7  10  -1    0.38    0.62
  -7  10   1    0.29    0.65
  -6 -10   1    0.23    0.44
  -6 -10   1   -0.34    0.67
  -6  10   1    0.87    0.64
   6  10  -1   -0.59    0.42
  -5 -10   1    1.02    0.48
  -5 -10   1   -0.19    0.71
   5  10  -1    1.28    0.64
  -5  10   1    0.03    0.53
   4 -10  -1   -0.04    0.47
  -4 -10   1   -0.56    0.58
   4 -10  -1   -0.19    0.53
  -4 -10   1    0.00    0.39
  -4  10   1   -0.40    0.46
   4  10  -1   -0.14    0.49
  -3 -10   1   -0.11    0.70
   3 -10  -1    0.82    0.52
   3 -10  -1   -0.23    0.58
  -3  10   1    0.09    0.47
   3  10  -1    0.26    0.49
  -2 -10   1    0.28    0.41
   2 -10  -1    0.16    0.52
   2 -10  -1    0.27    0.40
   2  10  -1   -0.15    0.49
  -2  10   1    0.25    0.47
   1 -10  -1   -0.36    0.52
   1 -10  -1    0.66    0.47
  -1 -10   1    0.65    0.44
  -1 -10   1    0.17    0.51
  -1  10   1    0.40    0.51
   1  10  -1    0.01    0.50
   0 -10   1    1.87    0.68
   0 -10  -1    2.68    0.61
   0 -10  -1    2.45    0.69
   0 -10   1    2.74    0.62
   0  10   1    1.87    0.61
   0  10  -1    2.83    0.71
   1 -10   1   -0.69    0.39
   1 -10   1    0.17    0.55
   1  10   1   -0.06    0.43
  -1  10  -1   -0.15    0.45
  -2 -10  -1   -0.30    0.63
   2 -10   1    0.86    0.60
  -2 -10  -1    1.03    0.49
   2 -10   1    0.16    0.47
  -2  10  -1    0.68    0.59
   2  10   1    0.05    0.44
  -3 -10  -1   -0.51    0.62
  -3 -10  -1   -0.18    0.36
   3 -10   1   -0.01    0.53
   3 -10   1    0.67    0.50
   3  10   1   -0.04    0.46
  -3  10  -1    0.20    0.50
   4 -10   1    1.25    0.55
   4 -10   1    0.49    0.65
  -4 -10  -1    0.42    0.63
  -4 -10  -1   -0.40    0.34
   4  10   1    1.15    0.56
  -4  10  -1   -0.58    0.47
   5 -10   1    0.22    0.51
   5 -10   1   -0.46    0.56
  -5 -10  -1    0.06    0.42
  -5 -10  -1   -0.56    0.55
   5  10   1   -0.53    0.41
  -5  10  -1    0.23    0.51
   6 -10   1    0.69    0.64
  -6 -10  -1    0.47    0.45
   6 -10   1   -0.09    0.48
  -6 -10  -1    0.41    0.81
   6  10   1   -0.16    0.54
  -6  10  -1    0.25    0.52
   7 -10   1   -0.53    0.65
  -7 -10  -1   -0.12    0.48
  -7 -10  -1    0.47    0.90
   7 -10   1    0.60    0.53
  -7  10  -1    0.59    0.58
   7  10   1   -0.82    0.48
  -8 -10  -1   -0.05    0.48
  -8 -10  -1   -1.29    0.90
   8  10   1   -0.33    0.68
  -9 -10  -1   -0.47    1.00
   9  10   1    0.02    0.60
  -7 -11   1    2.66    1.14
   7  11  -1    0.90    0.70
  -6 -11   1   13.55    1.75
   6 -11  -1    9.55    1.16
   6  11  -1   15.02    1.58
   5 -11  -1    1.34    0.62
  -5 -11   1    0.06    0.43
  -5 -11   1    0.73    0.96
   5  11  -1    0.62    0.65
  -4 -11   1    9.39    1.50
   4 -11  -1   12.83    1.24
  -4 -11   1   13.67    1.14
   4  11  -1    7.77    1.10
   3 -11  -1    2.91    0.70
  -3 -11   1    2.24    0.65
   2 -11  -1    1.80    0.64
   2 -11  -1    4.20    1.01
  -2 -11   1    3.31    0.94
  -2  11   1    2.90    0.77
   2  11  -1    4.78    0.95
   1 -11  -1   12.23    1.18
  -1 -11   1    9.96    1.40
   1 -11  -1   14.78    1.61
  -1  11   1   12.34    1.34
   1  11  -1   12.78    1.39
   0 -11  -1    0.97    0.69
   0 -11   1    0.41    0.48
   0 -11   1    0.15    0.67
   0  11   1    0.06    0.52
   0  11  -1    0.54    0.60
   1 -11   1   12.75    1.56
   1 -11   1   12.57    1.22
  -1 -11  -1   13.20    1.52
  -1  11  -1   13.03    1.42
   2 -11   1    1.73    0.64
   2 -11   1    1.15    0.78
  -2 -11  -1    0.67    0.52
  -2  11  -1    0.31    0.60
  -3 -11  -1    5.04    0.81
   3 -11   1    4.00    0.75
   3 -11   1    5.83    1.17
  -3  11  -1    4.53    0.94
   4 -11   1    6.12    1.15
   4 -11   1    6.71    0.96
  -4 -11  -1    5.49    1.25
  -4 -11  -1    7.00    0.94
  -4  11  -1    7.27    1.12
   4  11   1    7.00    1.03
  -5 -11  -1    2.30    1.01
  -5 -11  -1    1.26    0.57
   5 -11   1    0.02    0.65
   5 -11   1    0.14    0.56
  -5  11  -1    1.34    0.73
   5  11   1    0.89    0.63
  -6 -11  -1   15.09    1.87
  -6 -11  -1    8.36    1.02
   6  11   1   12.79    1.44
   0 -12  -1   26.71    2.20
   1 -12   1   -0.17    0.46
  -1 -12  -1    0.49    0.35
  -1 -12  -1    0.78    0.72
   1 -12   1    0.46    1.05
  -2 -12  -1   10.52    1.63
   2 -12   1   16.60    1.87
   3 -12   1    7.83    1.42
  19   0  -2   20.79    1.77
 -19   0   2   23.08    1.92
  18   0  -2    4.71    0.98
 -18   0   2    1.66    0.90
  17   0  -2   45.11    2.73
 -17   0   2   43.52    2.82
 -17   0   2   48.36    2.88
  17   0  -2   45.79    2.87
  16   0  -2    0.83    0.54
  16   0  -2    0.62    0.66
 -16   0   2    0.37    0.69
 -16   0   2    0.45    0.61
 -15   0   2   37.26    2.43
  15   0  -2   41.26    2.40
  15   0  -2   37.79    2.42
 -15   0   2   40.98    2.47
 -14   0   2   76.94    3.56
 -14   0   2   50.22    3.00
  14   0  -2   61.48    3.25
  14   0  -2   67.47    3.53
 -14   0   2   63.28    3.40
 -13   0   2   50.51    2.55
 -13   0   2   45.12    2.76
  13   0  -2   48.60    2.88
  13   0  -2   52.88    2.78
 -13   0   2   54.03    2.86
  12   0  -2  177.17    8.07
  12   0  -2  182.46    8.96
 -12   0   2  188.28    8.23
 -12   0   2  182.92    7.98
 -12   0   2  199.72    8.47
 -12   0   2  171.82    8.49
  12   0  -2  188.37    8.12
 -11   0   2   11.76    1.14
 -11   0   2    8.79    1.01
  11   0  -2   14.03    1.01
  11   0  -2   10.64    0.95
  11   0  -2   13.57    1.09
 -11   0   2   13.43    0.94
  11   0  -2   11.90    1.18
 -10   0   2  194.64    9.29
  10   0  -2  215.57    8.94
  10   0  -2  214.67    9.23
  10   0  -2  205.28    9.82
 -10   0   2  196.15    8.75
  -9   0   2   47.33    2.55
   9   0  -2   50.51    2.51
   9   0  -2   51.75    2.66
  -9   0   2   48.30    2.37
   9   0  -2   46.63    2.41
  -8   0   2  201.31    8.66
   8   0  -2  202.26    9.66
  -8   0   2  202.28    9.16
   8   0  -2  204.43    8.82
   8   0  -2  210.37    9.09
   7   0  -2  390.92   16.43
   7   0  -2  400.53   16.91
   7   0  -2  386.04   18.00
  -7   0   2  383.38   16.13
  -7   0   2  379.60   17.03
  -7   0   2  389.25   16.52
   6   0  -2   36.46    1.86
   6   0  -2   33.80    1.78
  -6   0   2   34.88    1.83
  -6   0   2   35.51    1.76
   6   0  -2   36.91    1.92
  -6   0   2   37.52    1.85
  -5   0   2  986.27   39.83
   5   0  -2  974.66   39.68
   5   0  -2  941.80   43.48
  -5   0   2 1000.00   41.13
   5   0  -2  879.49   40.73
  -5   0   2  916.86   38.93
   4   0  -2  125.55    5.66
   4   0  -2  136.02    5.99
  -4   0   2  122.61    5.66
  -4   0   2  124.77    5.41
   4   0  -2  123.05    5.51
  -4   0   2  131.55    5.54
   3   0  -2  626.39   26.81
  -3   0   2  585.30   26.30
  -3   0   2  636.30   26.90
   3   0  -2  621.63   27.53
  -3   0   2  690.50   27.76
   3   0  -2  691.00   29.34
   2   0  -2  519.33   21.95
   2   0  -2  498.58   22.54
  -2   0   2  507.36   22.02
  -2   0   2  502.84   21.54
  -2   0   2  559.86   22.73
   2   0  -2  567.12   24.01
  -1   0   2  243.44   10.85
   1   0  -2  235.48   11.10
  -1   0   2  266.97   11.19
  -1   0   2  266.09   10.49
   1   0  -2  275.47   10.92
   1   0  -2  263.00   11.80
   0   0  -2  717.21   32.06
   0   0  -2  707.72   32.49
   0   0   2  765.18   31.82
   0   0   2  826.06   30.82
   0   0  -2  776.95   32.81
  -1   0  -2   60.95    2.65
   1   0   2   59.82    2.48
  -1   0  -2   55.73    2.60
   1   0   2   56.74    2.81
   1   0   2   56.98    2.53
  -1   0  -2   63.33    2.58
  -2   0  -2  421.64   21.54
   2   0   2  536.02   21.26
   2   0   2  542.88   21.19
  -2   0  -2  546.63   21.72
  -2   0  -2  492.53   22.03
  -3   0  -2   84.10    3.48
   3   0   2   89.18    3.58
  -3   0  -2   77.18    3.80
   3   0   2   86.92    3.59
  -3   0  -2   73.88    3.73
  -3   0  -2   87.62    3.64
  -4   0  -2   48.21    2.01
  -4   0  -2   43.72    2.27
   4   0   2   45.21    2.06
  -4   0  -2   47.57    2.08
   4   0   2   46.20    2.06
   4   0   2   45.87    2.42
  -5   0  -2  271.63   12.50
   5   0   2  295.33   11.90
   5   0   2  301.71   12.20
   5   0   2  264.84   13.20
  -5   0  -2  277.64   11.65
  -6   0  -2    0.71    0.20
   6   0   2    0.61    0.22
  -6   0  -2    0.85    0.43
   6   0   2    0.98    0.23
  -6   0  -2    0.51    0.26
   6   0   2    1.17    0.39
  -7   0  -2  313.98   13.05
   7   0   2  324.53   13.67
   7   0   2  312.51   13.31
  -7   0  -2  328.54   13.41
  -7   0  -2  301.39   14.02
   7   0   2  309.58   14.80
   8   0   2   25.67    1.61
  -8   0  -2   23.58    1.24
   8   0   2   26.26    1.34
   8   0   2   24.59    1.28
  -8   0  -2   23.00    1.57
  -8   0  -2   23.92    1.37
  -9   0  -2  188.93    7.98
  -9   0  -2  180.50    8.45
   9   0   2  190.03    8.10
   9   0   2  177.16    8.82
   9   0   2  182.02    7.86
  -9   0  -2  175.98    7.69
  10   0   2   42.15    2.25
  10   0   2   46.26    2.19
 -10   0  -2   40.98    2.51
 -10   0  -2   42.16    2.23
  10   0   2   42.08    2.51
 -10   0  -2   45.73    2.59
  10   0   2   44.16    2.12
 -10   0  -2   40.22    2.03
 -11   0  -2    2.66    0.80
  11   0   2    2.38    0.57
  11   0   2    2.75    0.62
 -11   0  -2    1.84    0.67
  11   0   2    2.83    0.47
 -11   0  -2    2.71    0.60
 -12   0  -2  199.25    9.83
  12   0   2  205.11    9.17
 -12   0  -2  220.53    9.78
  12   0   2  222.90   10.38
  13   0   2    9.88    1.07
 -13   0  -2    7.35    1.08
 -13   0  -2    6.50    1.08
  13   0   2    8.33    1.06
  14   0   2   87.91    4.36
 -14   0  -2   85.71    4.71
  14   0   2   88.66    4.87
 -14   0  -2   99.62    4.83
 -15   0  -2   29.93    2.22
  15   0   2   31.71    2.14
 -15   0  -2   27.48    2.14
  15   0   2   28.99    1.92
  16   0   2    6.49    1.06
 -16   0  -2    9.38    1.28
  16   0   2    6.30    1.02
 -16   0  -2    7.54    1.24
 -17   0  -2   41.99    2.97
  17   0   2   44.10    2.69
 -17   0  -2   48.00    3.03
  17   0   2   47.87    3.02
 -18   0  -2    3.29    1.15
 -18   0  -2    3.96    1.05
  18   0   2    2.60    0.86
  18   0   2    5.13    1.04
  18  -1  -2   25.47    1.98
 -18  -1   2   23.42    1.83
 -18   1   2   23.16    1.96
  18   1  -2   20.94    1.84
 -17  -1   2    0.88    0.74
 -17  -1   2    0.64    0.64
  17  -1  -2   -0.20    0.71
  17   1  -2    0.18    0.58
  17   1  -2    0.01    0.54
 -17   1   2    0.65    0.78
  16  -1  -2   18.03    1.55
 -16  -1   2   17.74    1.54
  16  -1  -2   18.15    1.55
 -16  -1   2   21.90    1.62
 -16   1   2   22.86    1.74
  16   1  -2   17.51    1.50
 -16   1   2   14.40    1.57
  16   1  -2   16.77    1.44
 -15  -1   2   12.10    1.29
 -15  -1   2   10.88    1.21
  15  -1  -2   12.51    1.40
  15  -1  -2   11.25    1.22
 -15   1   2   10.52    1.26
 -15   1   2    9.34    1.01
  15   1  -2   10.85    1.20
 -15   1   2   14.16    1.45
  15   1  -2   10.22    1.18
  14  -1  -2   22.27    1.62
 -14  -1   2   22.20    1.67
  14  -1  -2   20.09    1.70
 -14  -1   2   26.49    1.71
 -14   1   2   26.66    1.83
  14   1  -2   21.96    1.65
  14   1  -2   22.33    1.53
 -14   1   2   20.07    1.65
 -14   1   2   19.19    1.42
  14   1  -2   25.05    1.67
  13  -1  -2   68.51    3.54
 -13  -1   2   65.98    3.58
  13  -1  -2   72.51    3.75
 -13  -1   2   74.12    3.61
  13   1  -2   68.17    3.42
  13   1  -2   64.27    3.74
 -13   1   2   67.13    3.64
  13   1  -2   69.60    3.45
 -13   1   2   67.45    3.34
 -13   1   2   73.24    3.73
 -12  -1   2    8.18    0.95
  12  -1  -2    9.10    1.12
  12  -1  -2    8.79    0.95
 -12  -1   2    9.05    0.84
 -12  -1   2    8.04    0.98
  12   1  -2    8.60    0.98
  12   1  -2   10.31    0.89
 -12   1   2    7.80    0.85
  12   1  -2    8.16    0.91
  12   1  -2    6.90    0.91
 -12   1   2    7.96    0.99
 -12   1   2    9.93    1.13
 -11  -1   2  133.07    5.99
  11  -1  -2  130.14    5.74
 -11  -1   2  127.83    5.66
 -11  -1   2  121.57    6.03
  11  -1  -2  125.92    5.84
  11  -1  -2  137.44    6.40
 -11  -1   2  138.62    6.00
 -11   1   2  117.20    5.70
  11   1  -2  132.80    5.86
 -11   1   2  128.57    5.78
  11   1  -2  125.52    6.41
 -11   1   2  128.39    6.12
 -10  -1   2    0.47    0.55
  10  -1  -2    1.39    0.42
 -10  -1   2    0.36    0.47
  10  -1  -2    0.02    0.37
  10  -1  -2    0.64    0.33
 -10  -1   2    0.19    0.28
 -10   1   2    0.47    0.31
 -10   1   2    0.75    0.44
  10   1  -2    0.08    0.14
  10   1  -2    0.57    0.38
 -10   1   2    0.67    0.48
  10   1  -2    0.76    0.42
   9  -1  -2  159.04    6.56
   9  -1  -2  155.91    6.82
  -9  -1   2  150.71    6.45
   9  -1  -2  148.35    7.20
  -9  -1   2  158.20    6.77
  -9  -1   2  145.49    6.84
  -9   1   2  145.35    6.90
   9   1  -2  143.55    6.63
  -9   1   2  147.62    6.57
  -9   1   2  146.43    6.52
   9   1  -2  145.77    7.26
  -8  -1   2  122.49    5.49
   8  -1  -2  134.96    5.61
   8  -1  -2  126.93    5.82
  -8  -1   2  124.12    5.84
   8  -1  -2  125.08    6.13
  -8  -1   2  138.44    5.80
  -8   1   2  130.90    5.58
   8   1  -2  131.31    6.22
  -8   1   2  125.30    5.61
   8   1  -2  120.07    5.81
  -8   1   2  127.22    5.90
   8   1  -2  123.05    5.66
   7  -1  -2   63.97    2.92
   7  -1  -2   63.74    3.05
   7  -1  -2   60.42    3.17
  -7  -1   2   64.37    3.06
  -7  -1   2   64.12    3.08
  -7  -1   2   63.26    2.86
   7   1  -2   64.11    3.01
   7   1  -2   63.54    3.24
  -7   1   2   63.85    3.10
  -7   1   2   64.11    2.91
  -7   1   2   61.15    2.92
   7   1  -2   65.15    3.07
   6  -1  -2  467.09   19.10
  -6  -1   2  435.82   18.73
  -6  -1   2  462.46   19.82
  -6  -1   2  449.26   19.28
   6  -1  -2  450.59   19.68
   6  -1  -2  444.54   20.94
  -6   1   2  448.33   19.13
  -6   1   2  463.06   18.83
   6   1  -2  425.28   19.65
  -6   1   2  464.98   19.87
   6   1  -2  465.88   20.98
   6   1  -2  476.27   19.20
  -5  -1   2    1.26    0.37
   5  -1  -2    1.07    0.26
  -5  -1   2    1.32    0.22
   5  -1  -2    1.66    0.29
  -5  -1   2    1.22    0.30
   5  -1  -2    1.45    0.33
  -5   1   2    1.32    0.33
   5   1  -2    1.49    0.27
  -5   1   2    0.98    0.28
  -5   1   2    1.80    0.29
   5   1  -2    1.78    0.38
   5   1  -2    1.77    0.30
   4  -1  -2  621.06   28.15
   4  -1  -2  651.60   27.35
   4  -1  -2  621.18   29.99
  -4  -1   2  626.52   26.83
  -4  -1   2  743.16   28.38
  -4  -1   2  673.93   27.58
   4   1  -2  603.72   28.10
   4   1  -2  687.67   27.47
  -4   1   2  601.24   27.42
   4   1  -2  671.08   30.02
  -4   1   2  690.31   28.42
  -4   1   2  674.88   26.94
   3  -1  -2    2.64    0.32
   3  -1  -2    1.74    0.28
   3  -1  -2    2.55    0.27
  -3  -1   2    2.21    0.23
  -3  -1   2    2.97    0.42
  -3  -1   2    3.93    0.30
  -3   1   2    3.86    0.37
   3   1  -2    3.01    0.29
   3   1  -2    2.64    0.29
  -3   1   2    2.78    0.34
   3   1  -2    2.37    0.40
  -2  -1   2    3.23    0.37
   2  -1  -2    2.42    0.28
   2  -1  -2    2.66    0.26
  -2  -1   2    2.37    0.22
  -2  -1   2    2.47    0.20
   2  -1  -2    2.71    0.22
   2   1  -2    2.29    0.24
  -2   1   2    2.02    0.22
  -2   1   2    2.43    0.28
   2   1  -2    2.74    0.26
   2   1  -2    2.24    0.23
  -2   1   2    2.65    0.25
   1  -1  -2  568.46   26.05
  -1  -1   2  620.67   25.57
  -1  -1   2  642.57   26.21
   1  -1  -2  610.61   26.78
  -1  -1   2  630.54   25.28
   1   1  -2  572.77   26.98
   1   1  -2  568.28   26.75
   1   1  -2  672.53   26.44
  -1   1   2  649.85   28.58
   1   1  -2  677.64   28.59
  -1   1   2  666.46   25.34
  -1   1   2  582.96   26.15
  -1   1   2  673.68   27.05
   0  -1  -2    0.43    0.08
   0  -1   2    0.21    0.06
   0  -1  -2    0.22    0.10
   0  -1   2    0.10    0.10
   0  -1  -2    0.28    0.09
   0  -1   2    0.27    0.13
   0   1  -2    0.41    0.11
   0   1  -2    0.18    0.09
   0   1   2    0.15    0.10
   0   1   2    0.07    0.09
   0   1  -2    0.38    0.10
   1  -1   2  530.37   22.05
  -1  -1  -2  524.20   23.01
  -1  -1  -2  532.90   23.56
   1  -1   2  512.28   22.73
  -1  -1  -2  556.36   23.24
   1  -1   2  513.76   24.92
   1   1   2  584.21   22.79
  -1   1  -2  515.21   23.03
  -1   1  -2  601.09   23.30
   1   1   2  521.29   24.91
   1   1   2  598.70   22.72
   2  -1   2    3.39    0.34
   2  -1   2    3.00    0.22
  -2  -1  -2    3.80    0.30
   2  -1   2    3.65    0.38
  -2  -1  -2    3.16    0.33
   2   1   2    3.91    0.32
  -2   1  -2    3.57    0.41
  -2   1  -2    3.87    0.30
   2   1   2    3.32    0.38
  -2   1  -2    2.89    0.28
   2   1   2    3.50    0.32
   3  -1   2   93.87    4.56
   3  -1   2   98.08    4.01
  -3  -1  -2   92.60    4.22
   3   1   2   90.50    4.59
  -3   1  -2   94.78    4.02
   3   1   2   95.48    4.12
  -3   1  -2   96.18    4.19
   3   1   2   97.89    4.12
   4  -1   2  127.74    5.41
  -4  -1  -2  127.17    5.68
   4  -1   2  124.49    6.10
  -4  -1  -2  134.31    5.28
  -4  -1  -2  125.19    5.76
   4  -1   2  133.45    5.40
  -4   1  -2  122.51    5.82
  -4   1  -2  127.93    5.40
   4   1   2  123.64    6.16
  -4   1  -2  129.01    5.63
   4   1   2  130.17    5.52
   4   1   2  131.11    5.55
   4   1   2  127.66    5.52
   5  -1   2    0.86    0.29
  -5  -1  -2    0.11    0.11
   5  -1   2    0.40    0.13
   5  -1   2    1.96    0.40
  -5  -1  -2    0.42    0.28
   5   1   2   -0.15    0.20
   5   1   2    0.41    0.14
  -5   1  -2    0.45    0.17
   5   1   2    0.68    0.31
  -5   1  -2    0.38    0.19
   5   1   2    0.30    0.19
  -5   1  -2    0.72    0.35
  -5   1  -2    0.20    0.18
  -6  -1  -2  176.72    7.39
   6  -1   2  188.08    7.55
  -6  -1  -2  173.40    8.07
  -6  -1  -2  183.71    7.74
   6  -1   2  181.44    8.50
  -6   1  -2  173.07    7.51
  -6   1  -2  174.63    8.12
   6   1   2  168.51    8.56
   6   1   2  175.87    7.66
   6   1   2  182.36    7.79
  -6   1  -2  189.17    7.61
  -6   1  -2  174.95    7.82
   7  -1   2    0.36    0.17
  -7  -1  -2    0.67    0.31
   7  -1   2    1.23    0.37
   7  -1   2    1.27    0.22
  -7  -1  -2    0.56    0.19
  -7  -1  -2    0.74    0.40
   7   1   2    1.00    0.23
  -7   1  -2    0.55    0.26
   7   1   2    0.95    0.27
   7   1   2    1.23    0.41
  -7   1  -2    0.87    0.47
  -7   1  -2    0.56    0.27
  -8  -1  -2  136.77    5.85
   8  -1   2  142.69    5.97
  -8  -1  -2  136.29    6.51
  -8  -1  -2  141.88    6.18
   8  -1   2  144.68    6.83
  -8   1  -2  136.77    5.97
  -8   1  -2  132.28    6.52
   8   1   2  135.94    6.88
   8   1   2  144.48    6.20
  -8   1  -2  147.66    6.07
   8   1   2  131.78    6.08
  -9  -1  -2   13.08    0.78
   9  -1   2   15.79    1.17
   9  -1   2   13.61    0.92
   9  -1   2   14.68    0.82
  -9  -1  -2   13.95    1.26
  -9  -1  -2   11.36    0.97
  -9   1  -2   12.73    0.95
  -9   1  -2   14.78    0.93
   9   1   2   13.67    1.17
   9   1   2   15.96    0.92
   9   1   2   13.29    0.92
  -9   1  -2   12.74    1.26
  10  -1   2   19.58    1.20
  10  -1   2   18.29    1.34
 -10  -1  -2   20.12    1.48
  10  -1   2   21.09    1.45
 -10  -1  -2   18.23    1.52
  10   1   2   19.53    1.27
 -10   1  -2   17.97    1.15
  10   1   2   19.68    1.20
 -10   1  -2   18.47    1.56
 -10   1  -2   19.38    1.57
  10   1   2   19.59    1.48
  11  -1   2   49.78    2.85
 -11  -1  -2   46.41    2.82
  11  -1   2   53.84    2.57
  11  -1   2   47.81    2.66
 -11  -1  -2   49.50    2.78
 -11   1  -2   49.25    2.43
  11   1   2   51.56    2.49
 -11   1  -2   46.90    2.87
 -11   1  -2   51.51    2.97
  11   1   2   50.62    2.92
  11   1   2   48.72    2.53
 -12  -1  -2    1.24    0.69
  12  -1   2    1.91    0.58
  12  -1   2    2.84    0.69
 -12  -1  -2    1.29    0.59
  12  -1   2    2.23    0.47
 -12   1  -2    0.75    0.70
  12   1   2    2.66    0.58
  12   1   2    1.54    0.44
  12   1   2    1.73    0.58
 -12   1  -2    2.18    0.45
 -12   1  -2    1.42    0.71
  13  -1   2   92.75    4.44
 -13  -1  -2   90.67    4.64
 -13  -1  -2   88.77    4.73
  13  -1   2   88.49    4.81
  13   1   2   92.82    4.33
 -13   1  -2   84.58    4.68
 -13   1  -2  100.28    4.87
  13   1   2   90.50    4.91
 -14  -1  -2   10.77    1.42
 -14  -1  -2   17.92    1.50
  14  -1   2   13.22    1.35
  14  -1   2   13.06    1.27
 -14   1  -2   11.49    1.40
  14   1   2   14.79    1.51
  14   1   2   14.14    1.21
 -14   1  -2   15.74    1.68
 -15  -1  -2   25.16    2.08
  15  -1   2   26.30    1.85
  15  -1   2   27.20    1.99
 -15  -1  -2   30.51    2.08
 -15   1  -2   23.36    1.95
  15   1   2   25.57    2.00
  15   1   2   25.92    1.74
 -15   1  -2   29.38    2.21
 -16  -1  -2   22.03    1.75
 -16  -1  -2   20.10    2.02
  16  -1   2   21.47    1.74
  16  -1   2   19.96    1.63
 -16   1  -2   17.52    1.83
 -16   1  -2   25.03    2.07
  16   1   2   20.23    1.73
  16   1   2   21.23    1.58
 -17  -1  -2    0.71    0.84
  17  -1   2   -1.21    0.58
 -17  -1  -2   -0.28    0.55
  17  -1   2   -0.39    0.64
  17   1   2    0.02    0.49
 -17   1  -2   -0.18    0.84
 -17   1  -2    1.29    0.86
  17   1   2    0.32    0.66
  18  -1   2   25.63    2.07
 -18  -1  -2   23.36    2.13
 -18  -1  -2   22.11    1.95
 -18   1  -2   24.86    2.20
  18   1   2   23.22    2.12
  18   1   2   22.48    1.79
 -18   1  -2   21.63    2.27
 -18  -2   2    0.73    0.64
  18  -2  -2    0.45    0.78
  18   2  -2    0.86    0.63
 -18   2   2    1.00    0.87
  17  -2  -2    4.52    1.08
 -17  -2   2    1.85    0.72
  17   2  -2    3.64    0.84
 -17   2   2    3.63    0.96
 -16  -2   2    1.20    0.62
  16  -2  -2   -0.06    0.78
  16   2  -2    0.40    0.54
 -16   2   2    1.46    0.73
  15  -2  -2    1.40    0.60
  15  -2  -2   -0.31    0.68
 -15  -2   2    1.64    0.61
 -15   2   2    0.96    0.50
 -15   2   2    0.54    0.67
  15   2  -2    1.18    0.55
 -15   2   2    0.69    0.68
  15   2  -2    0.52    0.52
 -14  -2   2    7.78    1.00
  14  -2  -2    7.90    1.21
  14  -2  -2    9.20    1.05
 -14  -2   2    7.76    1.06
  14   2  -2    8.72    1.01
  14   2  -2    7.62    1.03
  14   2  -2    9.04    0.98
 -14   2   2    8.40    1.08
 -14   2   2    8.32    0.94
 -14   2   2    9.77    1.23
 -13  -2   2    3.69    0.75
  13  -2  -2    2.42    0.80
  13  -2  -2    2.86    0.60
 -13  -2   2    2.56    0.64
  13   2  -2    2.13    0.58
  13   2  -2    2.20    0.65
 -13   2   2    2.62    0.76
 -13   2   2    1.83    0.66
  13   2  -2    3.28    0.68
 -13   2   2    2.06    0.56
  12  -2  -2   20.23    1.36
 -12  -2   2   17.77    1.38
  12  -2  -2   17.11    1.55
 -12  -2   2   19.98    1.34
 -12   2   2   15.90    1.43
 -12   2   2   17.82    1.45
  12   2  -2   16.27    1.30
  12   2  -2   17.52    1.41
  12   2  -2   18.28    1.24
 -12   2   2   16.04    1.23
 -11  -2   2    6.29    0.83
 -11  -2   2    5.17    0.71
  11  -2  -2    6.18    0.74
  11  -2  -2    5.11    0.91
 -11  -2   2    5.29    0.60
 -11   2   2    5.28    0.71
  11   2  -2    5.35    0.79
  11   2  -2    5.14    0.72
  11   2  -2    5.31    0.77
 -11   2   2    5.55    0.83
 -10  -2   2   11.79    0.82
  10  -2  -2   14.18    1.03
  10  -2  -2   11.85    1.20
 -10  -2   2   12.06    1.12
 -10   2   2   14.12    1.12
 -10   2   2   13.50    0.97
  10   2  -2    9.23    0.89
  10   2  -2   10.36    1.00
  10   2  -2   13.22    1.05
  -9  -2   2    4.42    0.73
   9  -2  -2    4.30    0.60
  -9  -2   2    4.66    0.50
  -9  -2   2    3.70    0.63
   9  -2  -2    3.82    0.57
   9  -2  -2    4.64    0.54
  -9   2   2    4.47    0.51
   9   2  -2    3.43    0.59
  -9   2   2    4.14    0.60
  -9   2   2    3.53    0.66
   9   2  -2    4.84    0.67
   9   2  -2    4.01    0.57
   8  -2  -2    7.50    0.64
   8  -2  -2    6.33    0.68
  -8  -2   2    6.87    0.71
  -8  -2   2    6.09    0.77
  -8  -2   2    6.39    0.52
   8  -2  -2    6.31    0.66
  -8   2   2    5.30    0.63
  -8   2   2    5.93    0.56
   8   2  -2    6.33    0.71
  -8   2   2    6.10    0.74
   8   2  -2    6.12    0.73
   8   2  -2    5.37    0.62
   7  -2  -2   54.84    2.83
   7  -2  -2   52.82    2.74
  -7  -2   2   57.31    2.71
  -7  -2   2   53.27    2.49
   7  -2  -2   62.80    2.60
  -7  -2   2   56.02    2.78
   7   2  -2   53.21    2.72
  -7   2   2   57.52    2.68
  -7   2   2   54.45    2.55
  -7   2   2   58.58    2.82
   7   2  -2   54.53    2.90
   6  -2  -2   10.85    0.76
   6  -2  -2   10.46    0.75
   6  -2  -2   10.35    0.78
  -6  -2   2   11.56    0.79
  -6  -2   2   10.89    0.89
  -6  -2   2   10.44    0.62
  -6   2   2   10.84    0.68
  -6   2   2   11.96    0.85
   6   2  -2   10.34    0.78
  -6   2   2   11.49    0.80
   6   2  -2    9.53    0.80
   5  -2  -2   75.46    3.59
  -5  -2   2   82.28    3.41
   5  -2  -2   76.71    3.26
  -5  -2   2   71.40    3.44
  -5  -2   2   71.80    3.18
   5  -2  -2   70.89    3.46
   5   2  -2   72.37    3.64
  -5   2   2   77.13    3.50
   5   2  -2   72.20    3.42
  -5   2   2   77.14    3.26
   5   2  -2   68.91    3.37
  -5   2   2   70.85    3.32
   4  -2  -2    0.44    0.21
  -4  -2   2    1.01    0.26
  -4  -2   2    0.67    0.16
   4  -2  -2    0.40    0.22
  -4  -2   2    0.02    0.29
   4  -2  -2    0.51    0.23
  -4   2   2    0.59    0.28
   4   2  -2    0.33    0.20
   4   2  -2    0.04    0.29
  -4   2   2    0.59    0.21
  -4   2   2    0.07    0.21
   4   2  -2    0.41    0.16
  -3  -2   2   11.89    0.81
  -3  -2   2   11.24    0.62
   3  -2  -2   11.08    0.74
  -3  -2   2   10.83    0.60
   3  -2  -2   11.83    0.70
   3  -2  -2   11.83    0.74
   3  -2  -2   11.07    0.64
   3   2  -2   11.07    0.69
   3   2  -2   13.25    0.68
  -3   2   2   11.81    0.63
   3   2  -2   10.47    0.71
  -3   2   2   10.60    0.71
   2  -2  -2   63.12    3.01
  -2  -2   2   66.08    2.82
  -2  -2   2   65.15    3.01
   2  -2  -2   64.85    2.86
   2  -2  -2   68.38    3.13
   2   2  -2   74.92    2.99
   2   2  -2   66.09    3.18
   2   2  -2   63.73    2.97
  -2   2   2   63.38    3.02
  -1  -2   2    0.16    0.14
   1  -2  -2   -0.01    0.16
  -1  -2   2    0.41    0.25
   1  -2  -2    0.15    0.16
  -1  -2   2    0.69    0.13
   1   2  -2   -0.03    0.15
   1   2  -2    0.38    0.20
   1   2  -2    0.19    0.16
   1   2  -2    0.08    0.09
  -1   2   2    0.25    0.18
  -1   2   2    0.00    0.11
  -1   2   2    0.08    0.19
   0  -2   2   64.36    2.80
   0  -2   2   69.38    2.75
   0  -2   2   67.86    2.91
   0   2  -2   66.93    2.92
   0   2   2   64.13    2.88
   0   2   2   67.06    2.97
   0   2  -2   61.15    2.93
   0   2  -2   63.74    2.93
   0   2  -2   64.54    3.13
   1  -2   2    0.67    0.21
  -1  -2  -2    0.64    0.17
   1  -2   2    0.88    0.23
   1  -2   2    1.11    0.28
  -1  -2  -2    0.60    0.16
  -1   2  -2    0.53    0.20
   1   2   2    0.76    0.15
   1   2   2    0.95    0.19
  -1   2  -2    0.84    0.25
   1   2   2    0.59    0.22
   2  -2   2   96.98    4.80
  -2  -2  -2   94.66    4.39
  -2  -2  -2   99.69    4.50
   2  -2   2  101.98    4.26
   2  -2   2  102.33    4.28
   2   2   2  106.31    4.78
  -2   2  -2   97.06    4.29
  -2   2  -2  104.59    4.58
   2   2   2  102.70    4.40
  -2   2  -2   94.12    4.46
   2   2   2  107.68    4.36
   3  -2   2   11.92    0.86
  -3  -2  -2   13.15    0.77
  -3  -2  -2   13.51    0.57
   3  -2   2   13.31    0.88
  -3   2  -2   12.07    0.77
  -3   2  -2   13.47    0.77
   3   2   2   13.37    0.80
  -3   2  -2   14.11    0.95
   3   2   2   13.63    0.61
   3   2   2   12.45    0.86
   4  -2   2    1.15    0.30
  -4  -2  -2    0.75    0.24
  -4  -2  -2    1.18    0.26
  -4  -2  -2    1.26    0.11
   4  -2   2    1.32    0.40
  -4   2  -2    0.99    0.25
   4   2   2    0.95    0.27
  -4   2  -2    0.87    0.36
   4   2   2    0.63    0.28
   4   2   2    0.99    0.10
  -4   2  -2    0.81    0.25
   4   2   2    1.02    0.25
   5  -2   2   16.25    1.08
   5  -2   2   17.37    1.15
  -5  -2  -2   16.63    1.02
  -5  -2  -2   18.48    1.05
  -5  -2  -2   17.57    0.78
  -5   2  -2   16.63    1.17
   5   2   2   16.86    1.01
   5   2   2   16.51    1.02
   5   2   2   18.48    0.80
   5   2   2   15.91    1.15
  -5   2  -2   16.44    1.00
  -5   2  -2   16.96    0.98
   6  -2   2    4.80    0.63
  -6  -2  -2    3.90    0.51
  -6  -2  -2    4.10    0.55
   6  -2   2    4.14    0.56
  -6  -2  -2    4.53    0.56
  -6  -2  -2    4.03    0.29
  -6   2  -2    4.17    0.35
  -6   2  -2    3.91    0.46
  -6   2  -2    4.87    0.67
  -6   2  -2    3.75    0.47
   6   2   2    3.90    0.48
   6   2   2    3.94    0.62
   6   2   2    4.31    0.29
   7  -2   2   30.19    1.30
   7  -2   2   31.80    1.77
  -7  -2  -2   29.82    1.63
   7  -2   2   29.24    1.67
  -7  -2  -2   29.24    1.32
  -7  -2  -2   27.20    1.66
  -7   2  -2   30.89    1.84
   7   2   2   27.69    1.37
  -7   2  -2   26.00    1.49
   7   2   2   28.73    1.55
  -7   2  -2   30.36    1.57
   7   2   2   29.53    1.87
  -7   2  -2   30.46    1.37
   8  -2   2    0.62    0.51
   8  -2   2    0.82    0.31
  -8  -2  -2    0.68    0.48
  -8  -2  -2    0.27    0.36
   8  -2   2    0.73    0.38
  -8  -2  -2    0.87    0.19
   8   2   2    0.63    0.19
   8   2   2    0.61    0.32
   8   2   2    0.58    0.40
  -8   2  -2    0.47    0.50
  -8   2  -2    0.31    0.30
   9  -2   2   14.25    1.30
  -9  -2  -2   15.38    1.31
  -9  -2  -2   16.28    1.16
  -9  -2  -2   15.72    1.20
   9  -2   2   15.50    1.05
   9  -2   2   16.16    1.19
   9   2   2   14.69    1.05
   9   2   2   16.63    1.32
  -9   2  -2   14.76    1.02
  10  -2   2    0.20    0.30
 -10  -2  -2   -0.10    0.53
  10  -2   2    0.02    0.39
 -10  -2  -2   -0.09    0.42
  10  -2   2   -0.03    0.56
 -10  -2  -2    0.98    0.54
 -10   2  -2   -0.24    0.52
  10   2   2    0.51    0.45
 -10   2  -2    0.45    0.38
 -10   2  -2    0.66    0.58
  10   2   2    0.71    0.36
  10   2   2    0.31    0.36
 -11  -2  -2    0.01    0.57
 -11  -2  -2    0.64    0.48
  11  -2   2    0.74    0.47
  11  -2   2    0.76    0.64
 -11   2  -2    0.27    0.64
  11   2   2    0.60    0.38
 -11   2  -2    0.36    0.36
 -11   2  -2    0.50    0.63
  11   2   2    0.02    0.49
  11   2   2    1.19    0.42
  12  -2   2    9.65    1.15
 -12  -2  -2   12.33    1.35
 -12  -2  -2   11.02    1.18
  12  -2   2   13.68    1.18
  12   2   2   11.38    0.98
  12   2   2   12.49    0.98
  12   2   2   11.46    1.27
 -12   2  -2   11.49    1.42
 -12   2  -2   10.91    1.30
 -12   2  -2   11.84    0.95
  13  -2   2    0.54    0.49
 -13  -2  -2    0.29    0.49
  13  -2   2   -0.07    0.61
 -13  -2  -2    0.54    0.76
 -13   2  -2   -0.31    0.56
  13   2   2    0.33    0.39
 -13   2  -2   -0.32    0.35
 -13   2  -2   -0.47    0.65
  13   2   2   -0.29    0.40
  13   2   2   -0.04    0.38
  14  -2   2    4.99    0.95
 -14  -2  -2    5.41    1.12
 -14  -2  -2    6.27    0.97
  14  -2   2    6.98    0.96
 -14   2  -2    6.25    1.24
  14   2   2    7.74    1.08
 -14   2  -2    6.14    1.06
  14   2   2    6.07    0.83
 -15  -2  -2    2.14    0.72
  15  -2   2   -0.12    0.63
  15  -2   2    1.03    0.56
 -15  -2  -2    1.02    0.87
 -15   2  -2    1.80    0.80
  15   2   2    0.49    0.57
  15   2   2    0.32    0.49
 -15   2  -2    1.40    0.89
  16  -2   2    1.89    0.70
  16  -2   2    0.90    0.74
 -16  -2  -2    0.58    0.84
 -16  -2  -2    1.12    0.67
 -16   2  -2    1.53    0.90
  16   2   2    1.34    0.64
  16   2   2    1.01    0.55
 -16   2  -2    0.67    0.82
  17  -2   2    3.80    0.94
 -17  -2  -2    3.51    1.18
  17  -2   2    2.99    0.95
 -17  -2  -2    4.31    1.02
 -17   2  -2    3.69    1.10
  17   2   2    5.19    0.90
 -17   2  -2    3.70    1.15
  17   2   2    5.30    1.04
  18  -2   2    2.00    0.81
 -18  -2  -2    1.40    1.06
 -18   2  -2    1.05    0.87
  18   2   2    1.83    0.70
 -18  -3   2    0.65    0.68
  18   3  -2    1.06    0.73
  17  -3  -2    0.78    0.90
 -17  -3   2    0.39    0.64
 -17   3   2    0.05    0.78
  17   3  -2    1.75    0.73
 -16  -3   2    5.52    0.88
  16  -3  -2    4.36    1.16
 -16   3   2    6.20    0.92
  16   3  -2    5.16    0.97
 -16   3   2    7.12    1.17
  16   3  -2    5.55    0.96
  15  -3  -2   -0.26    0.79
 -15  -3   2    0.06    0.48
  15   3  -2   -0.48    0.41
 -15   3   2    0.42    0.63
 -15   3   2   -0.50    0.43
  15   3  -2    0.15    0.55
  14  -3  -2    3.51    1.02
 -14  -3   2    4.82    0.80
 -14   3   2    4.04    0.76
 -14   3   2    4.16    0.89
  14   3  -2    5.09    0.85
  14   3  -2    3.53    0.77
 -14   3   2    3.16    0.77
  13  -3  -2    2.77    0.91
  13  -3  -2    2.98    0.63
 -13  -3   2    2.28    0.61
  13   3  -2    1.92    0.66
  13   3  -2    1.98    0.60
 -13   3   2    1.40    0.66
 -13   3   2    1.95    0.69
 -13   3   2    2.66    0.64
  12  -3  -2    0.08    0.38
 -12  -3   2    0.03    0.39
  12  -3  -2    0.49    0.67
  12   3  -2    0.10    0.41
 -12   3   2    0.45    0.58
 -12   3   2    0.65    0.53
 -12   3   2    0.31    0.40
  12   3  -2   -0.03    0.39
 -11  -3   2    6.93    0.88
  11  -3  -2    3.84    0.87
 -11  -3   2    6.11    0.74
  11  -3  -2    5.34    0.75
 -11   3   2    4.77    0.74
  11   3  -2    4.68    0.79
 -11   3   2    5.96    0.90
  11   3  -2    4.90    0.78
  10  -3  -2    1.46    0.76
  10  -3  -2    0.70    0.42
 -10  -3   2    0.29    0.26
 -10  -3   2    1.33    0.57
 -10  -3   2    0.15    0.32
  10   3  -2    0.80    0.31
  10   3  -2    0.50    0.47
 -10   3   2    0.76    0.57
 -10   3   2    0.41    0.35
  10   3  -2    0.60    0.42
  -9  -3   2   34.27    1.81
   9  -3  -2   32.71    1.80
  -9  -3   2   31.27    1.53
   9  -3  -2   32.40    1.87
  -9  -3   2   29.88    1.67
  -9   3   2   28.99    1.84
   9   3  -2   26.93    1.64
   9   3  -2   30.99    1.94
   9   3  -2   30.22    1.82
  -9   3   2   30.85    1.76
   8  -3  -2    1.98    0.43
   8  -3  -2    1.88    0.41
  -8  -3   2    1.29    0.53
   8  -3  -2    2.08    0.45
  -8  -3   2    1.89    0.31
  -8  -3   2    2.03    0.51
   8   3  -2    1.89    0.36
  -8   3   2    2.05    0.55
  -8   3   2    1.96    0.47
   8   3  -2    2.48    0.50
   8   3  -2    1.56    0.47
  -8   3   2    2.31    0.39
  -7  -3   2    3.09    0.49
   7  -3  -2    2.11    0.38
   7  -3  -2    2.25    0.46
   7  -3  -2    1.97    0.41
  -7  -3   2    2.16    0.29
  -7  -3   2    2.50    0.56
  -7   3   2    1.48    0.46
  -7   3   2    1.57    0.38
   7   3  -2    2.37    0.50
   7   3  -2    2.32    0.45
   7   3  -2    1.90    0.33
  -7   3   2    2.05    0.33
   6  -3  -2   21.77    1.26
   6  -3  -2   17.21    1.16
  -6  -3   2   18.25    0.97
  -6  -3   2   19.83    1.11
   6  -3  -2   18.40    1.02
   6  -3  -2   18.95    1.16
  -6  -3   2   18.40    1.26
  -6   3   2   18.16    1.14
   6   3  -2   18.57    1.21
  -6   3   2   18.73    1.21
  -6   3   2   20.90    1.01
   6   3  -2   18.63    1.23
   6   3  -2   20.39    1.07
   5  -3  -2    7.71    0.63
  -5  -3   2    8.41    0.59
   5  -3  -2    6.94    0.64
  -5  -3   2    6.82    0.48
   5  -3  -2    8.55    0.56
  -5  -3   2    7.07    0.74
   5  -3  -2    7.43    0.69
  -5   3   2    7.63    0.52
  -5   3   2    6.51    0.67
   5   3  -2    8.19    0.66
  -5   3   2    7.40    0.64
   4  -3  -2   11.35    0.66
   4  -3  -2   10.86    0.75
   4  -3  -2   11.89    0.82
  -4  -3   2   11.68    0.66
   4  -3  -2   11.37    0.80
  -4  -3   2   11.74    0.64
  -4  -3   2   10.52    0.85
   4   3  -2   12.06    0.80
  -4   3   2   11.74    0.67
  -4   3   2   10.02    0.81
   4   3  -2   12.94    0.73
   3  -3  -2   11.65    0.74
   3  -3  -2   10.96    0.64
   3  -3  -2   11.64    0.78
  -3  -3   2   11.89    0.84
  -3  -3   2   12.44    0.59
  -3  -3   2   11.39    0.63
   3   3  -2   11.70    0.77
  -3   3   2   11.06    0.66
   3   3  -2   12.91    0.72
  -3   3   2   10.48    0.75
   3   3  -2   13.47    0.77
   2  -3  -2    1.31    0.24
   2  -3  -2    1.56    0.24
  -2  -3   2    1.41    0.34
  -2  -3   2    1.97    0.24
  -2  -3   2    1.61    0.15
  -2   3   2    1.02    0.23
  -2   3   2    1.86    0.31
  -2   3   2    1.22    0.28
   2   3  -2    1.79    0.26
   2   3  -2    1.16    0.27
   2   3  -2    1.32    0.26
  -1  -3   2   18.37    1.09
  -1  -3   2   19.29    0.88
  -1  -3   2   19.95    0.97
  -1   3   2   20.52    1.02
   1   3  -2   20.36    0.93
  -1   3   2   19.00    1.07
  -1   3   2   19.57    1.03
   1   3  -2   19.30    1.04
   1   3  -2   19.66    1.11
   0  -3   2    0.12    0.15
   0  -3   2    0.22    0.22
   0  -3   2    0.41    0.26
   0   3  -2    0.33    0.17
   0   3   2    0.03    0.12
   0   3   2    0.70    0.23
   0   3  -2   -0.11    0.16
   0   3   2    0.02    0.22
   0   3  -2    0.03    0.16
   0   3   2   -0.18    0.13
   1  -3   2   40.75    1.80
   1  -3   2   37.56    1.74
   1  -3   2   37.81    2.00
  -1  -3  -2   38.68    1.84
   1  -3   2   38.87    1.76
  -1  -3  -2   37.39    1.77
   1   3   2   38.88    1.93
  -1   3  -2   38.21    1.82
   1   3   2   41.03    1.79
   1   3   2   36.11    1.83
  -1   3  -2   35.50    1.84
   2  -3   2    8.90    0.55
   2  -3   2    8.74    0.64
   2  -3   2    8.30    0.64
  -2  -3  -2    7.85    0.54
  -2  -3  -2    8.05    0.54
   2   3   2    8.68    0.61
   2   3   2    8.62    0.49
  -2   3  -2    7.14    0.58
  -2   3  -2    8.81    0.60
   2   3   2    6.90    0.61
  -3  -3  -2    1.90    0.29
   3  -3   2    2.17    0.41
   3  -3   2    3.19    0.27
   3  -3   2    1.73    0.35
  -3  -3  -2    2.05    0.28
  -3  -3  -2    2.41    0.20
   3   3   2    1.86    0.32
  -3   3  -2    1.61    0.31
  -3   3  -2    2.20    0.35
  -3   3  -2    1.85    0.39
   3   3   2    2.58    0.37
   3   3   2    1.98    0.22
  -4  -3  -2   50.09    2.49
  -4  -3  -2   53.02    2.54
   4  -3   2   53.87    2.52
   4  -3   2   51.95    2.76
  -4  -3  -2   54.44    2.24
  -4   3  -2   54.09    2.56
  -4   3  -2   51.74    2.48
   4   3   2   55.60    2.36
   4   3   2   54.09    2.55
   4   3   2   52.48    2.75
  -4   3  -2   55.61    2.66
   4   3   2   52.59    2.53
   5  -3   2    1.44    0.39
  -5  -3  -2    1.17    0.30
  -5  -3  -2    1.37    0.14
   5  -3   2    1.44    0.48
  -5  -3  -2    1.12    0.30
   5   3   2    1.51    0.34
   5   3   2    1.77    0.18
  -5   3  -2    1.20    0.33
  -5   3  -2    1.37    0.44
   5   3   2    1.88    0.40
   5   3   2    1.30    0.37
  -5   3  -2    1.97    0.38
   6  -3   2    1.84    0.53
   6  -3   2    2.07    0.49
  -6  -3  -2    2.26    0.42
  -6  -3  -2    3.05    0.46
  -6  -3  -2    2.91    0.51
  -6  -3  -2    2.97    0.23
  -6   3  -2    3.24    0.45
  -6   3  -2    3.01    0.47
   6   3   2    2.99    0.54
   6   3   2    2.99    0.25
   6   3   2    2.61    0.46
  -6   3  -2    2.54    0.56
  -7  -3  -2    0.90    0.17
  -7  -3  -2    0.61    0.33
   7  -3   2    1.41    0.44
  -7  -3  -2    0.58    0.39
  -7  -3  -2    0.74    0.40
   7  -3   2    0.82    0.55
   7   3   2    1.13    0.38
   7   3   2    0.94    0.15
  -7   3  -2    1.40    0.38
   7   3   2    0.14    0.35
  -7   3  -2    1.03    0.54
  -7   3  -2    0.54    0.34
  -8  -3  -2    4.82    0.71
  -8  -3  -2    4.40    0.69
   8  -3   2    4.47    0.66
   8  -3   2    4.56    0.78
  -8   3  -2    5.64    0.65
  -8   3  -2    5.54    0.64
   8   3   2    5.72    0.65
  -9  -3  -2   11.02    1.08
   9  -3   2    9.42    1.09
   9  -3   2    8.81    0.97
  -9  -3  -2    9.77    0.88
   9   3   2   10.34    0.86
  -9   3  -2   10.13    0.87
   9   3   2    9.41    1.11
  -9   3  -2   12.56    1.26
  10  -3   2    1.21    0.66
  10  -3   2    1.69    0.52
 -10  -3  -2    1.51    0.68
 -10  -3  -2    1.02    0.50
  10   3   2    1.60    0.41
  10   3   2    2.03    0.64
 -10   3  -2    0.98    0.66
 -10   3  -2    1.38    0.46
  10   3   2    1.65    0.47
 -11  -3  -2    9.00    1.14
  11  -3   2    7.15    0.93
  11  -3   2    9.26    1.12
 -11  -3  -2    6.58    0.86
 -11   3  -2    9.17    0.90
  11   3   2    7.80    1.08
  11   3   2    8.25    0.83
 -11   3  -2    6.73    1.16
  11   3   2    7.91    0.86
  12  -3   2    1.62    0.59
  12  -3   2    1.62    0.77
 -12  -3  -2    1.66    0.60
 -12  -3  -2    2.24    0.82
  12   3   2    1.95    0.68
  12   3   2    2.63    0.56
 -12   3  -2    1.44    0.49
  12   3   2    2.22    0.51
 -12   3  -2    1.40    0.78
  13  -3   2    0.94    0.67
  13  -3   2    1.64    0.63
 -13  -3  -2    1.52    0.57
 -13  -3  -2    2.22    0.85
 -13   3  -2    0.05    0.67
  13   3   2    1.85    0.51
  13   3   2    1.21    0.60
 -13   3  -2    1.38    0.53
  13   3   2    1.49    0.56
 -13   3  -2    0.98    0.81
 -14  -3  -2    3.57    1.01
  14  -3   2    1.46    0.66
  14  -3   2    1.12    0.70
 -14  -3  -2    1.40    0.59
  14   3   2    2.71    0.76
 -14   3  -2    0.89    0.76
 -14   3  -2    2.27    0.83
  14   3   2    2.16    0.61
 -14   3  -2    1.03    0.52
  14   3   2    0.90    0.50
  15  -3   2    0.11    0.72
 -15  -3  -2    1.50    0.93
 -15  -3  -2    0.95    0.58
  15  -3   2    0.44    0.58
 -15   3  -2    0.91    0.79
 -15   3  -2   -0.38    0.69
  15   3   2   -0.68    0.41
  15   3   2   -0.04    0.42
  15   3   2    0.01    0.54
 -16  -3  -2    4.33    1.06
  16  -3   2   10.63    1.27
  16  -3   2   10.44    1.39
 -16  -3  -2    9.02    1.18
  16   3   2   12.00    1.49
  16   3   2    8.94    1.06
 -16   3  -2   11.05    1.44
 -16   3  -2    9.91    1.55
  17  -3   2    1.47    0.74
 -17  -3  -2    2.09    0.78
  17  -3   2   -0.44    0.79
 -17   3  -2   -0.68    0.81
  17   3   2   -0.15    0.78
 -17   3  -2    0.17    0.89
  18  -3   2    1.44    0.89
 -18   3  -2    4.19    1.20
  17  -4  -2   22.21    2.23
 -17  -4   2   28.03    1.99
  17   4  -2   28.63    2.06
  17   4  -2   24.96    2.13
 -17   4   2   26.97    2.27
 -17   4   2   29.48    2.00
  16  -4  -2    0.56    0.98
 -16  -4   2    3.44    0.78
 -16   4   2    1.98    0.72
 -16   4   2    2.62    0.86
  16   4  -2    1.30    0.71
  16   4  -2    1.02    0.66
  15  -4  -2   28.05    2.14
 -15  -4   2   27.95    1.88
 -15   4   2   29.32    1.96
  15   4  -2   26.39    2.13
 -15   4   2   28.12    2.11
  15   4  -2   30.26    2.04
 -14  -4   2   12.09    1.09
  14  -4  -2   12.70    1.47
 -14   4   2   11.28    1.33
 -14   4   2   13.18    1.30
  14   4  -2    9.74    1.29
  14   4  -2   14.19    1.35
  13  -4  -2   19.70    1.68
 -13  -4   2   21.16    1.46
 -13   4   2   21.14    1.68
  13   4  -2   19.90    1.68
  13   4  -2   20.39    1.56
 -13   4   2   18.85    1.48
 -12  -4   2   35.03    1.98
  12  -4  -2   35.55    2.26
  12  -4  -2   38.82    2.16
 -12   4   2   31.28    2.08
  12   4  -2   31.67    2.06
 -12   4   2   33.92    2.22
  12   4  -2   33.35    2.29
 -12   4   2   31.93    2.02
  11  -4  -2    1.91    0.80
  11  -4  -2    1.76    0.50
 -11  -4   2    0.51    0.36
 -11   4   2    1.00    0.60
 -11   4   2    1.04    0.49
  11   4  -2    0.72    0.46
  11   4  -2    0.02    0.44
 -11   4   2    1.43    0.52
 -10  -4   2  107.88    5.04
  10  -4  -2  117.39    5.45
  10  -4  -2  106.61    5.08
  10   4  -2  104.42    5.61
  10   4  -2  112.25    5.22
 -10   4   2  106.46    5.08
   9  -4  -2   42.55    2.43
  -9  -4   2   44.89    2.06
   9  -4  -2   46.13    2.43
  -9  -4   2   41.51    2.23
   9   4  -2   44.78    2.44
  -9   4   2   44.20    2.36
   9   4  -2   44.37    2.21
   9   4  -2   40.83    2.54
   8  -4  -2  143.42    6.64
   8  -4  -2  131.30    6.06
  -8  -4   2  132.52    6.13
  -8  -4   2  140.63    5.84
  -8  -4   2  148.68    6.27
   8   4  -2  139.50    6.15
   8   4  -2  132.35    6.77
   8   4  -2  131.03    6.25
  -8   4   2  132.85    6.13
  -7  -4   2  109.10    4.63
   7  -4  -2  102.36    4.83
   7  -4  -2  116.79    5.30
  -7  -4   2  114.68    4.96
   7   4  -2  107.01    5.03
  -7   4   2   95.39    4.86
   7   4  -2  106.32    5.39
   7   4  -2  110.14    4.89
   6  -4  -2    8.98    0.63
  -6  -4   2    8.82    0.57
   6  -4  -2    8.24    0.76
  -6  -4   2    7.22    0.87
   6  -4  -2    9.51    0.81
   6  -4  -2    7.31    0.80
  -6  -4   2    8.35    0.68
  -6   4   2    7.79    0.83
   6   4  -2    9.63    0.65
  -6   4   2    8.93    0.60
   6   4  -2    9.11    0.80
   5  -4  -2  341.03   14.84
   5  -4  -2  340.57   15.70
  -5  -4   2  336.97   13.98
  -5  -4   2  359.93   14.74
   5  -4  -2  339.16   14.01
  -5  -4   2  336.39   14.57
   5  -4  -2  357.49   14.19
  -5   4   2  322.68   14.90
   5   4  -2  313.20   15.76
  -5   4   2  334.28   14.27
   4  -4  -2   60.56    2.72
  -4  -4   2   59.69    2.89
   4  -4  -2   60.59    2.59
  -4  -4   2   62.85    2.64
  -4  -4   2   58.15    2.58
   4  -4  -2   55.68    2.91
   4   4  -2   59.88    2.73
  -4   4   2   56.28    2.62
   4   4  -2   59.07    2.83
  -4   4   2   54.09    2.83
   4   4  -2   55.08    2.97
  -4   4   2   59.09    2.83
  -3  -4   2  202.42    8.95
   3  -4  -2  199.65    8.58
  -3  -4   2  229.57    8.96
   3  -4  -2  202.50    8.69
  -3  -4   2  204.81    8.56
   3  -4  -2  197.81    9.59
   3   4  -2  210.06    9.01
  -3   4   2  200.37    9.14
  -3   4   2  203.49    8.77
   3   4  -2  213.21    9.01
  -3   4   2  201.12    9.06
   3   4  -2  201.01    9.67
  -2  -4   2  171.82    7.20
  -2  -4   2  178.68    7.50
   2  -4  -2  163.64    8.06
  -2  -4   2  169.48    7.51
  -2   4   2  172.65    7.67
   2   4  -2  176.22    8.13
  -2   4   2  174.77    7.61
   2   4  -2  169.32    7.58
  -2   4   2  171.78    7.38
  -1  -4   2   22.94    1.30
  -1  -4   2   23.22    1.09
  -1  -4   2   22.57    1.16
  -1   4   2   24.43    1.25
  -1   4   2   22.70    1.24
  -1   4   2   23.01    1.27
   1   4  -2   24.35    1.36
   1   4  -2   22.34    1.24
  -1   4   2   25.07    1.29
   1   4  -2   24.55    1.14
   0  -4   2  306.73   13.75
   0  -4   2  312.11   13.41
   0  -4   2  320.52   13.22
   0   4  -2  321.05   15.01
   0   4  -2  338.31   14.10
   0   4   2  326.96   14.18
   0   4   2  338.46   14.98
   0   4   2  323.35   13.76
   0   4  -2  315.07   14.06
   0   4   2  337.93   14.03
   1  -4   2    4.77    0.48
   1  -4   2    5.21    0.49
   1  -4   2    7.15    0.61
   1  -4   2    4.80    0.50
   1   4   2    5.54    0.56
   1   4   2    5.65    0.50
   1   4   2    6.30    0.53
  -1   4  -2    4.77    0.51
   1   4   2    6.62    0.48
  -1   4  -2    5.24    0.49
   2  -4   2  123.27    5.88
  -2  -4  -2  120.06    5.47
  -2  -4  -2  118.05    5.11
   2  -4   2  128.56    5.28
  -2  -4  -2  120.38    5.36
   2  -4   2  119.45    5.17
   2   4   2  129.42    5.38
   2   4   2  123.43    5.40
   2   4   2  124.60    5.83
  -2   4  -2  112.07    5.47
  -3  -4  -2  126.99    5.20
   3  -4   2  125.13    6.02
  -3  -4  -2  123.94    5.49
   3  -4   2  121.22    5.33
  -3  -4  -2  112.90    5.58
   3  -4   2  131.59    5.35
   3   4   2  132.79    5.47
   3   4   2  125.82    5.54
  -3   4  -2  130.24    5.66
  -3   4  -2  118.19    5.41
  -3   4  -2  124.20    5.62
   3   4   2  120.35    5.97
   4  -4   2   89.52    3.73
   4  -4   2   86.20    3.90
   4  -4   2   86.47    4.36
  -4  -4  -2   79.36    3.94
  -4  -4  -2   90.77    3.68
  -4  -4  -2   88.94    4.03
  -4   4  -2   84.12    4.06
  -4   4  -2   91.01    3.97
   4   4   2   91.29    3.88
  -4   4  -2   89.30    4.14
   4   4   2   84.31    4.33
   4   4   2   88.23    4.02
  -5  -4  -2  135.36    6.00
   5  -4   2  128.68    5.76
  -5  -4  -2  128.15    5.88
   5  -4   2  132.27    6.45
  -5  -4  -2  135.19    5.50
  -5   4  -2  136.11    5.84
  -5   4  -2  128.86    6.11
  -5   4  -2  130.48    6.00
   5   4   2  132.04    6.46
   5   4   2  129.67    5.90
   5   4   2  139.40    5.78
   6  -4   2    1.40    0.45
  -6  -4  -2    1.26    0.33
   6  -4   2    1.21    0.57
  -6  -4  -2    1.66    0.38
  -6  -4  -2    1.19    0.49
  -6  -4  -2    1.38    0.17
  -6   4  -2    1.76    0.44
   6   4   2    1.45    0.39
   6   4   2    1.57    0.44
  -6   4  -2    1.58    0.41
   6   4   2    1.26    0.21
  -6   4  -2    1.81    0.54
  -7  -4  -2   60.01    2.85
   7  -4   2   55.38    3.03
   7  -4   2   59.36    2.88
   7   4   2   54.32    2.81
  -7   4  -2   55.52    2.77
  -7   4  -2   54.66    2.82
   8  -4   2   43.23    2.56
  -8  -4  -2   42.35    2.32
   8  -4   2   44.90    2.43
  -8  -4  -2   49.32    2.47
  -8   4  -2   44.71    2.34
   8   4   2   45.89    2.38
  -8   4  -2   46.67    2.54
  -8   4  -2   45.67    2.38
  -9  -4  -2   45.51    2.39
  -9  -4  -2   50.87    2.57
   9  -4   2   45.09    2.54
   9  -4   2   43.76    2.59
  -9   4  -2   44.92    2.38
   9   4   2   43.48    2.39
  -9   4  -2   43.44    2.58
  -9   4  -2   44.43    2.42
  10  -4   2   59.77    3.16
 -10  -4  -2   57.42    3.01
  10  -4   2   59.60    3.28
 -10  -4  -2   65.10    3.24
  10   4   2   56.83    3.46
  10   4   2   60.79    2.88
 -10   4  -2   56.10    3.26
  10   4   2   59.22    3.05
 -10   4  -2   59.53    3.00
  11  -4   2    9.36    1.13
 -11  -4  -2    7.71    0.92
  11  -4   2    9.57    1.04
 -11  -4  -2    9.67    1.16
  11   4   2    9.37    1.00
 -11   4  -2    9.02    0.96
  11   4   2    8.11    0.86
  11   4   2    7.16    1.10
 -11   4  -2    8.28    1.15
 -12  -4  -2   64.44    3.33
 -12  -4  -2   54.86    3.05
  12  -4   2   57.87    3.15
  12  -4   2   56.58    3.24
  12   4   2   59.19    3.04
  12   4   2   57.49    2.87
 -12   4  -2   52.19    3.33
 -12   4  -2   60.62    3.02
  12   4   2   53.95    3.46
 -13  -4  -2    2.38    0.66
  13  -4   2    2.14    0.86
 -13  -4  -2    3.08    0.91
  13  -4   2    2.09    0.67
  13   4   2    1.57    0.69
 -13   4  -2    2.57    0.64
  13   4   2    1.37    0.56
  13   4   2    3.31    0.62
 -13   4  -2    2.91    0.86
 -14  -4  -2   25.97    1.82
  14  -4   2   28.35    1.92
  14  -4   2   21.89    1.83
  14   4   2   21.52    1.97
 -14   4  -2   21.90    2.22
  14   4   2   25.55    1.74
 -14   4  -2   26.23    1.72
  15  -4   2   19.39    1.63
  15  -4   2   16.75    1.71
 -15  -4  -2   15.54    1.43
  15   4   2   18.34    1.48
 -15   4  -2   17.13    1.99
  15   4   2   18.48    1.78
 -16  -4  -2    5.60    1.01
  16  -4   2    7.89    1.15
  16  -4   2    4.55    1.09
 -16   4  -2    6.87    1.21
 -16   4  -2    5.42    1.31
  16   4   2    6.98    1.26
  16   4   2    6.06    0.96
  17  -4   2   37.95    2.56
 -17   4  -2   35.09    2.86
 -17   5   2   -0.09    0.60
  17   5  -2   -0.43    0.66
  16  -5  -2   36.80    2.62
 -16  -5   2   35.69    2.31
 -16   5   2   36.66    2.39
  16   5  -2   33.20    2.35
  16   5  -2   34.69    2.64
 -16   5   2   37.65    2.55
  15  -5  -2   13.58    1.66
 -15  -5   2    7.73    1.06
  15   5  -2   12.02    1.53
 -15   5   2   10.90    1.38
  15   5  -2   10.47    1.32
 -15   5   2   11.52    1.30
 -14  -5   2   29.83    1.89
  14  -5  -2   26.77    2.17
 -14   5   2   30.70    2.15
  14   5  -2   26.42    2.15
 -14   5   2   29.15    2.00
  14   5  -2   28.90    2.03
  13  -5  -2   55.00    3.12
 -13  -5   2   51.33    2.82
 -13   5   2   51.80    2.94
  13   5  -2   53.01    2.99
  13   5  -2   50.37    3.24
 -12  -5   2   13.76    1.07
  12  -5  -2   10.63    1.33
  12   5  -2   11.87    1.29
  12   5  -2   10.81    1.31
 -12   5   2   12.08    1.27
 -11  -5   2  122.09    5.53
  11  -5  -2  105.23    5.86
  11  -5  -2  121.68    5.63
  11   5  -2  121.76    6.23
 -11   5   2  121.12    5.61
 -11   5   2  116.93    5.58
  11   5  -2  123.83    5.71
 -10  -5   2    5.24    0.68
  10  -5  -2    4.73    0.92
  10  -5  -2    5.09    0.73
 -10   5   2    6.11    0.77
  10   5  -2    4.65    0.80
  10   5  -2    4.96    0.82
 -10   5   2    6.01    0.87
   9  -5  -2  157.09    7.28
   9  -5  -2  150.50    6.72
  -9  -5   2  149.34    6.76
   9   5  -2  144.40    7.47
  -9   5   2  147.21    6.75
   9   5  -2  148.92    6.89
   8  -5  -2   93.55    4.56
  -8  -5   2   85.44    4.19
  -8  -5   2   93.24    3.96
   8  -5  -2   86.67    4.24
  -8   5   2   90.79    4.30
   8   5  -2   86.80    4.70
   8   5  -2   95.85    4.20
   8   5  -2   90.12    4.40
  -7  -5   2   69.92    3.60
   7  -5  -2   68.70    3.42
   7  -5  -2   72.29    3.63
  -7  -5   2   73.76    3.15
  -7  -5   2   70.55    3.36
   7   5  -2   67.79    3.74
   7   5  -2   73.34    3.34
  -7   5   2   69.33    3.43
   7   5  -2   70.61    3.54
   6  -5  -2  227.89    9.64
   6  -5  -2  231.99   10.21
  -6  -5   2  225.75    9.91
  -6  -5   2  213.24   10.03
  -6  -5   2  241.42    9.50
   6  -5  -2  228.08   10.70
   6   5  -2  235.59    9.98
   6   5  -2  231.20   10.00
  -6   5   2  212.15    9.73
   6   5  -2  220.10   10.81
   5  -5  -2    0.04    0.24
   5  -5  -2    0.88    0.35
  -5  -5   2    0.51    0.22
  -5  -5   2   -0.28    0.39
   5  -5  -2    0.88    0.46
   5   5  -2   -0.03    0.10
  -5   5   2    0.41    0.39
  -5   5   2    0.18    0.35
  -5   5   2    0.22    0.26
   5   5  -2    1.00    0.34
   4  -5  -2  468.05   19.08
  -4  -5   2  453.25   19.47
  -4  -5   2  482.17   19.75
  -4  -5   2  447.28   18.77
   4  -5  -2  449.21   21.05
   4  -5  -2  454.29   18.74
   4   5  -2  460.04   19.70
  -4   5   2  451.41   19.98
   4   5  -2  436.64   21.13
  -4   5   2  450.97   19.20
  -4   5   2  455.02   19.79
   3  -5  -2  160.61    6.63
  -3  -5   2  161.07    6.80
   3  -5  -2  156.03    6.61
   3  -5  -2  150.61    7.36
  -3  -5   2  154.38    6.92
  -3  -5   2  149.71    6.53
   3   5  -2  161.55    6.91
  -3   5   2  153.42    6.72
  -3   5   2  152.19    6.96
  -3   5   2  153.99    7.01
   3   5  -2  150.46    7.42
   2  -5  -2  178.35    8.57
  -2  -5   2  175.15    7.62
  -2  -5   2  173.83    7.96
  -2  -5   2  189.43    7.95
  -2  -5   2  190.45    7.46
  -2   5   2  178.96    8.06
  -2   5   2  181.29    7.84
   2   5  -2  175.91    8.61
  -2   5   2  182.12    8.11
   2   5  -2  187.31    8.05
  -1  -5   2  329.12   14.01
  -1  -5   2  344.09   13.78
  -1  -5   2  315.64   14.42
   1   5  -2  327.76   14.70
  -1   5   2  346.49   14.70
  -1   5   2  357.42   15.65
   1   5  -2  332.71   15.71
   1   5  -2  339.53   14.69
  -1   5   2  338.06   14.38
  -1   5   2  346.64   14.83
   0  -5   2    0.36    0.25
   0  -5   2    0.55    0.33
   0  -5   2    0.02    0.26
   0   5   2    0.15    0.28
   0   5   2    0.50    0.28
   0   5  -2    0.24    0.23
   0   5  -2   -0.17    0.21
   0   5   2    0.35    0.24
   0   5   2    0.67    0.28
   0   5  -2    0.35    0.27
   1  -5   2  216.86   10.62
   1  -5   2  224.28    9.46
   1  -5   2  231.24    9.31
   1  -5   2  229.94    9.66
   1   5   2  221.42    9.71
  -1   5  -2  215.29    9.90
  -1   5  -2  225.02    9.90
   1   5   2  231.41   10.53
   1   5   2  226.46    9.93
   2  -5   2   62.50    2.85
   2  -5   2   64.37    3.27
  -2  -5  -2   60.95    2.97
  -2  -5  -2   62.43    2.93
   2  -5   2   64.86    2.89
  -2  -5  -2   64.29    2.77
   2   5   2   61.90    3.01
  -2   5  -2   59.15    3.03
  -2   5  -2   63.64    2.99
   2   5   2   65.30    2.92
   2   5   2   61.86    3.17
   3  -5   2  138.14    6.74
  -3  -5  -2  140.80    6.16
   3  -5   2  136.80    5.96
  -3  -5  -2  132.47    6.25
   3  -5   2  147.84    6.02
  -3  -5  -2  141.52    5.84
   3   5   2  137.95    6.21
   3   5   2  147.80    6.15
  -3   5  -2  133.40    6.29
   3   5   2  132.80    6.68
  -3   5  -2  140.09    6.31
  -4  -5  -2  142.12    6.42
   4  -5   2  141.08    7.03
  -4  -5  -2  151.14    6.54
  -4  -5  -2  147.93    6.06
   4  -5   2  142.00    6.25
   4   5   2  157.16    6.40
  -4   5  -2  149.25    6.64
   4   5   2  138.30    7.00
   4   5   2  141.07    6.49
  -4   5  -2  138.49    6.56
  -5  -5  -2   19.53    1.40
  -5  -5  -2   21.54    1.26
  -5  -5  -2   21.53    1.03
   5  -5   2   23.80    1.44
  -5  -5  -2   23.02    1.25
   5  -5   2   20.73    1.42
   5   5   2   21.89    1.12
  -5   5  -2   20.65    1.36
  -5   5  -2   20.95    1.36
  -5   5  -2   23.66    1.44
   5   5   2   20.66    1.41
  -6  -5  -2  156.20    6.66
   6  -5   2  139.05    7.15
   6  -5   2  142.28    6.43
  -6  -5  -2  144.35    6.56
  -6   5  -2  146.07    6.70
  -6   5  -2  155.08    6.83
   6   5   2  141.21    6.57
  -6   5  -2  148.61    6.50
   7  -5   2    3.56    0.66
  -7  -5  -2    3.87    0.58
   7  -5   2    3.94    0.75
  -7  -5  -2    4.93    0.60
   7   5   2    4.57    0.68
  -7   5  -2    3.98    0.66
  -7   5  -2    3.98    0.62
  -7   5  -2    4.51    0.68
  -8  -5  -2  131.64    6.19
  -8  -5  -2  143.66    6.35
   8  -5   2  134.28    6.15
   8  -5   2  130.00    6.74
   8   5   2  139.03    6.26
  -8   5  -2  138.06    6.39
  -8   5  -2  134.87    6.15
  -8   5  -2  140.43    6.35
  -9  -5  -2   30.88    1.79
   9  -5   2   31.45    1.94
  -9  -5  -2   33.12    1.91
   9  -5   2   27.95    1.92
  -9   5  -2   28.26    1.80
   9   5   2   28.12    1.83
  -9   5  -2   32.13    1.87
  -9   5  -2   32.07    2.00
  10  -5   2   30.68    1.97
 -10  -5  -2   32.15    1.95
  10  -5   2   28.45    1.98
 -10  -5  -2   28.47    1.77
  10   5   2   28.75    1.86
  10   5   2   30.00    1.69
 -10   5  -2   30.35    2.02
 -10   5  -2   29.79    1.85
  11  -5   2   69.09    3.74
 -11  -5  -2   68.54    3.48
  11  -5   2   69.58    3.60
 -11   5  -2   66.27    3.70
 -11   5  -2   67.18    3.45
  11   5   2   67.26    3.50
 -12  -5  -2   -0.10    0.46
  12  -5   2   -0.50    0.43
  12  -5   2    0.20    0.73
  12   5   2    0.27    0.45
 -12   5  -2    0.26    0.62
  12   5   2    0.28    0.54
 -12   5  -2   -0.55    0.42
  13  -5   2   65.45    3.56
  13  -5   2   68.66    3.69
 -13  -5  -2   67.91    3.50
  13   5   2   59.36    3.96
 -13   5  -2   60.88    3.72
  13   5   2   63.91    3.47
 -13   5  -2   69.90    3.48
 -14  -5  -2   12.12    1.31
  14  -5   2   15.33    1.34
  14  -5   2   11.65    1.44
  14   5   2   14.65    1.43
 -14   5  -2   13.26    1.65
  14   5   2   10.13    1.51
 -14   5  -2   14.05    1.37
 -15  -5  -2   18.64    1.58
  15  -5   2   16.76    1.80
  15  -5   2   23.84    1.77
 -15   5  -2   19.27    1.56
  15   5   2   19.74    1.60
 -15   5  -2   12.90    1.76
  15   5   2   18.43    2.04
  16  -5   2   38.58    2.52
  16   5   2   30.64    2.71
  16   5   2   39.55    2.38
 -16   5  -2   29.19    2.59
  17   5   2    0.28    0.53
 -16   6   2    1.33    0.70
  15  -6  -2   14.11    1.76
 -15  -6   2   17.06    1.42
  15   6  -2   14.71    1.82
 -15   6   2   15.07    1.61
  15   6  -2   16.34    1.67
 -14  -6   2   16.98    1.39
  14  -6  -2   15.14    1.78
  14   6  -2   17.32    1.69
  14   6  -2   12.89    1.65
 -14   6   2   17.56    1.67
  13  -6  -2   13.13    1.58
 -13  -6   2   11.45    1.20
 -13   6   2   13.11    1.41
  13   6  -2   12.34    1.54
  13   6  -2   11.56    1.38
  12  -6  -2   33.88    2.40
 -12  -6   2   41.35    2.23
 -12   6   2   37.25    2.37
  12   6  -2   38.71    2.44
  12   6  -2   37.44    2.62
 -11  -6   2    0.58    0.41
  11  -6  -2    0.61    0.82
  11   6  -2   -0.50    0.46
  11   6  -2   -0.11    0.44
 -11   6   2    0.22    0.50
  10  -6  -2   76.83    4.11
 -10  -6   2   87.70    4.02
  10   6  -2   84.13    4.22
  10   6  -2   79.50    4.52
 -10   6   2   80.02    4.10
   9  -6  -2   19.60    1.55
  -9  -6   2   18.68    1.31
   9  -6  -2   20.13    1.44
  -9   6   2   19.77    1.48
  -9   6   2   22.37    1.40
   9   6  -2   21.53    1.55
   9   6  -2   18.23    1.53
  -8  -6   2   72.83    3.38
  -8  -6   2   63.52    3.60
   8  -6  -2   69.32    3.60
   8  -6  -2   67.98    3.44
   8   6  -2   67.10    3.78
   8   6  -2   71.15    3.58
  -8   6   2   68.10    3.46
  -7  -6   2   81.89    3.82
  -7  -6   2   81.79    4.09
  -7  -6   2   82.48    3.55
   7  -6  -2   78.73    4.09
   7  -6  -2   74.75    3.81
   7  -6  -2   79.69    4.03
   7   6  -2   87.28    3.81
  -7   6   2   78.79    3.88
   7   6  -2   78.54    3.98
   7   6  -2   76.58    4.22
  -6  -6   2    7.08    0.96
   6  -6  -2    8.91    0.84
  -6  -6   2    7.47    0.58
   6  -6  -2    7.58    0.94
  -6  -6   2    6.82    0.73
  -6   6   2    8.34    0.90
   6   6  -2    7.30    0.88
   6   6  -2    6.88    0.70
   6   6  -2    7.38    0.88
  -5  -6   2  156.05    6.84
  -5  -6   2  148.88    6.97
  -5  -6   2  158.42    6.48
   5  -6  -2  153.51    7.35
   5  -6  -2  152.72    6.64
  -5   6   2  153.59    6.76
   5   6  -2  142.83    6.87
   4  -6  -2   12.27    0.78
   4  -6  -2    9.25    0.95
  -4  -6   2   11.58    1.12
  -4  -6   2   12.07    0.76
   4  -6  -2   11.45    0.94
   4   6  -2   13.03    0.90
  -4   6   2   10.98    0.93
   4   6  -2   12.77    1.00
   4   6  -2   12.25    1.01
  -4   6   2   13.10    0.86
  -3  -6   2  119.07    5.32
   3  -6  -2  123.18    5.42
   3  -6  -2  130.58    5.41
  -3  -6   2  118.09    5.69
   3  -6  -2  123.76    6.05
  -3   6   2  125.73    5.74
  -3   6   2  126.90    5.50
   3   6  -2  126.24    5.66
   3   6  -2  123.46    5.72
  -2  -6   2  111.52    4.95
   2  -6  -2  114.10    5.60
  -2  -6   2  111.30    5.25
   2  -6  -2  117.04    5.00
  -2   6   2  113.81    5.11
  -2   6   2  116.63    5.27
   2   6  -2  113.17    5.28
  -2   6   2  115.33    5.29
   2   6  -2  117.91    5.26
  -1  -6   2   20.92    1.35
  -1  -6   2   19.79    1.16
  -1  -6   2   20.94    1.10
  -1   6   2   24.45    1.32
   1   6  -2   20.93    1.12
  -1   6   2   19.87    1.27
   1   6  -2   21.30    1.28
  -1   6   2   21.10    1.27
  -1   6   2   20.08    1.27
   0  -6   2  170.49    7.47
   0  -6   2  169.98    7.08
   0  -6   2  159.11    7.22
   0   6  -2  172.37    7.53
   0   6   2  175.50    7.48
   0   6   2  168.69    7.61
   0   6  -2  161.67    7.60
   0   6   2  168.19    7.56
   0   6   2  180.44    8.08
   1  -6   2    7.63    0.68
   1  -6   2    6.56    0.71
   1  -6   2    7.40    0.85
   1  -6   2    8.79    0.70
   1   6   2    5.78    0.53
  -1   6  -2    6.95    0.72
  -1   6  -2    7.31    0.64
   1   6   2    4.56    0.55
   1   6   2    7.33    0.76
   1   6   2    8.11    0.71
   2  -6   2  104.36    4.48
   2  -6   2  104.46    4.57
  -2  -6  -2  102.89    4.64
  -2  -6  -2  103.24    4.42
   2  -6   2  101.63    4.58
   2  -6   2   95.67    5.11
  -2  -6  -2  105.34    4.73
  -2   6  -2  104.38    4.72
   2   6   2  102.64    5.03
   2   6   2   95.01    4.69
   2   6   2  103.95    4.66
  -3  -6  -2   45.80    2.32
   3  -6   2   48.68    2.63
   3  -6   2   47.31    2.33
  -3  -6  -2   44.94    2.13
  -3  -6  -2   44.07    2.30
  -3   6  -2   49.20    2.43
   3   6   2   49.13    2.29
   4  -6   2   27.67    1.66
   4  -6   2   26.63    1.77
  -4  -6  -2   29.24    1.37
  -4  -6  -2   28.11    1.58
  -4  -6  -2   27.71    1.75
  -4  -6  -2   29.99    1.55
   4   6   2   30.64    1.50
  -4   6  -2   29.79    1.68
  -4   6  -2   26.85    1.67
  -4   6  -2   28.28    1.70
   4   6   2   27.25    1.63
  -5  -6  -2   66.71    3.10
   5  -6   2   60.69    3.42
   5  -6   2   61.60    3.10
  -5  -6  -2   67.96    3.33
  -5  -6  -2   65.89    3.10
   5   6   2   58.88    3.16
  -5   6  -2   63.62    3.17
  -5   6  -2   65.52    3.25
  -5   6  -2   65.44    3.22
  -6  -6  -2    9.79    1.09
   6  -6   2    5.85    0.85
   6  -6   2    7.85    0.95
  -6  -6  -2    8.17    0.72
  -6  -6  -2    7.97    0.71
   6   6   2    8.47    0.89
  -6   6  -2    6.84    0.85
  -6   6  -2    5.08    0.78
  -6   6  -2    9.23    0.95
  -7  -6  -2   38.39    2.09
  -7  -6  -2   41.53    2.11
  -7  -6  -2   39.67    2.34
   7  -6   2   39.81    2.35
   7  -6   2   39.93    2.25
   7   6   2   37.90    2.18
  -7   6  -2   39.10    2.23
  -7   6  -2   37.65    2.18
  -7   6  -2   36.77    2.16
   8  -6   2    6.71    0.94
   8  -6   2    5.07    0.80
  -8  -6  -2    5.20    0.69
   8   6   2    6.28    0.82
  -8   6  -2    6.21    0.86
  -8   6  -2    4.61    0.78
  -8   6  -2    4.85    0.74
  -9  -6  -2   32.38    1.92
   9  -6   2   33.49    2.11
   9  -6   2   33.97    2.12
   9   6   2   31.98    1.99
  -9   6  -2   37.05    2.13
  -9   6  -2   32.56    1.99
  -9   6  -2   30.28    1.97
  10  -6   2   24.54    1.76
  10  -6   2   26.28    1.76
 -10  -6  -2   24.38    1.59
 -10   6  -2   20.43    1.57
 -10   6  -2   24.14    1.69
  10   6   2   24.43    1.69
 -10   6  -2   25.50    1.81
 -11  -6  -2    6.48    0.84
  11  -6   2    4.51    0.84
  11  -6   2    5.20    1.02
 -11   6  -2    6.79    0.96
  11   6   2    5.92    0.88
 -11   6  -2    5.82    1.02
  12  -6   2   33.92    2.35
 -12  -6  -2   39.11    2.26
  12  -6   2   38.47    2.43
  12   6   2   39.04    2.37
 -12   6  -2   35.71    2.29
 -12   6  -2   37.37    2.50
  13  -6   2    1.09    0.92
  13  -6   2    3.46    0.80
 -13  -6  -2    3.15    0.76
  13   6   2    2.24    0.71
 -13   6  -2    3.07    0.76
  13   6   2    2.81    0.87
 -13   6  -2    2.02    0.85
 -14  -6  -2   20.73    1.69
  14  -6   2   21.99    1.74
  14  -6   2   23.33    1.99
  14   6   2   20.29    2.23
  14   6   2   20.37    1.68
 -14   6  -2   24.62    1.78
 -14   6  -2   21.98    2.14
  15  -6   2   17.32    1.63
 -15  -6  -2   14.76    1.54
  15  -6   2   15.60    1.82
  15   6   2   16.21    1.99
 -15   6  -2   15.14    1.84
 -15   6  -2   17.03    1.67
  15   6   2   19.67    1.62
 -16   6  -2    2.31    0.81
  14  -7  -2    1.83    1.10
 -14  -7   2    1.38    0.68
  14   7  -2    3.23    0.98
  14   7  -2    0.37    0.67
 -14   7   2    0.94    0.78
 -13  -7   2    5.58    0.91
  13  -7  -2    5.74    1.22
  13   7  -2    6.86    1.22
  13   7  -2    5.43    1.06
 -13   7   2    5.13    1.03
  12  -7  -2    1.45    0.94
 -12  -7   2    0.61    0.54
  12   7  -2    0.26    0.57
  12   7  -2    1.13    0.65
 -12   7   2    1.41    0.71
  11  -7  -2    9.33    1.34
 -11  -7   2    8.92    0.99
 -11   7   2    8.18    1.12
  11   7  -2    7.19    1.15
  11   7  -2    9.47    1.20
 -10  -7   2   -0.23    0.59
  10  -7  -2    0.74    0.75
 -10  -7   2    0.59    0.43
 -10   7   2    0.12    0.45
  10   7  -2   -0.18    0.43
  10   7  -2   -0.51    0.43
  -9  -7   2    5.50    1.04
   9  -7  -2    4.76    1.00
  -9  -7   2    5.76    0.75
   9   7  -2    4.23    0.79
   9   7  -2    4.70    0.88
  -9   7   2    4.70    0.83
  -8  -7   2   24.14    1.84
   8  -7  -2   21.42    1.59
   8  -7  -2   21.28    1.55
   8  -7  -2   23.12    1.71
  -8  -7   2   23.80    1.49
   8   7  -2   23.35    1.72
  -8   7   2   23.74    1.49
   8   7  -2   23.55    1.73
  -8   7   2   22.62    1.64
   7  -7  -2   12.15    1.24
  -7  -7   2   13.60    1.42
   7  -7  -2   12.38    1.07
   7  -7  -2   11.40    1.19
  -7  -7   2   12.23    0.97
  -7   7   2   11.24    1.19
  -7   7   2   12.88    1.00
   7   7  -2   11.00    1.20
   6  -7  -2   42.08    2.41
  -6  -7   2   46.53    2.66
  -6  -7   2   45.31    2.37
   6  -7  -2   46.88    2.56
  -6  -7   2   47.27    2.15
  -6   7   2   41.94    2.44
  -6   7   2   46.16    2.39
   6   7  -2   44.54    2.56
   5  -7  -2    0.87    0.44
  -5  -7   2    1.04    0.40
  -5  -7   2    0.73    0.56
   5  -7  -2    0.38    0.58
  -5  -7   2    0.69    0.30
   5   7  -2    0.91    0.50
  -5   7   2   -0.08    0.36
   4  -7  -2   23.34    1.56
   4  -7  -2   25.17    1.53
  -4  -7   2   24.44    1.65
  -4  -7   2   25.01    1.29
   4   7  -2   21.28    1.52
  -4   7   2   21.52    1.47
   4   7  -2   24.51    1.57
  -3  -7   2    5.61    0.58
   3  -7  -2    5.09    0.74
  -3  -7   2    5.00    0.82
   3  -7  -2    5.21    0.73
   3  -7  -2    5.92    0.60
  -3   7   2    6.78    0.71
   3   7  -2    5.58    0.75
   3   7  -2    6.04    0.76
  -3   7   2    5.05    0.70
  -2  -7   2   17.45    1.33
  -2  -7   2   16.69    1.05
   2  -7  -2   18.63    1.31
   2  -7  -2   19.52    1.23
  -2   7   2   17.99    1.21
  -2   7   2   16.83    1.16
   2   7  -2   15.42    1.21
  -1  -7   2   15.81    1.01
  -1  -7   2   15.35    1.20
  -1   7   2   15.15    1.09
   1   7  -2   13.73    1.15
  -1   7   2   15.75    1.12
  -1   7   2   15.90    1.09
   0  -7   2    4.83    0.57
   0  -7   2    4.51    0.69
   0   7   2    3.74    0.56
   0   7   2    5.22    0.67
   0   7  -2    4.50    0.67
  -1  -7  -2   38.56    1.95
   1  -7   2   34.77    1.81
   1  -7   2   34.49    2.20
  -1  -7  -2   37.71    1.83
   1  -7   2   35.30    1.96
   1  -7   2   35.24    1.88
  -1   7  -2   32.24    1.99
   1   7   2   35.49    1.93
   1   7   2   34.02    1.90
  -1   7  -2   36.22    1.86
   1   7   2   37.97    1.99
  -2  -7  -2    2.18    0.42
   2  -7   2    2.06    0.48
   2  -7   2    1.76    0.58
  -2  -7  -2    2.45    0.43
  -2  -7  -2    2.23    0.60
   2  -7   2    3.24    0.61
  -2  -7  -2    2.18    0.46
  -2   7  -2    3.76    0.62
   2   7   2    2.61    0.46
   2   7   2    2.23    0.48
  -2   7  -2    2.55    0.49
  -3  -7  -2   19.48    1.16
   3  -7   2   19.41    1.28
   3  -7   2   16.54    1.20
   3  -7   2   17.37    1.41
  -3  -7  -2   19.36    1.20
  -3  -7  -2   17.42    1.35
  -3  -7  -2   18.84    1.05
   3   7   2   18.83    1.15
   3   7   2   18.68    1.29
  -3   7  -2   17.88    1.24
  -3   7  -2   18.36    1.31
  -4  -7  -2    0.16    0.26
   4  -7   2    0.00    0.41
   4  -7   2    1.29    0.62
  -4  -7  -2    0.78    0.50
  -4  -7  -2    0.88    0.38
  -4   7  -2    0.22    0.38
  -4   7  -2    0.54    0.40
   4   7   2    0.53    0.39
   5  -7   2    0.09    0.57
  -5  -7  -2    0.58    0.38
  -5  -7  -2    0.47    0.49
   5  -7   2    0.46    0.47
   5   7   2    0.53    0.40
  -5   7  -2    0.09    0.45
  -5   7  -2   -0.12    0.41
  -6  -7  -2   11.65    0.92
   6  -7   2   11.14    1.06
   6  -7   2   10.13    1.13
  -6  -7  -2    9.26    1.17
   6   7   2    8.30    0.97
  -6   7  -2   11.45    1.13
  -6   7  -2   10.75    1.11
   7  -7   2    1.29    0.57
  -7  -7  -2    1.61    0.48
   7  -7   2    2.88    0.80
  -7  -7  -2    1.41    0.63
  -7   7  -2    1.06    0.52
  -7   7  -2   -0.08    0.40
   7   7   2    1.63    0.52
  -7   7  -2    1.90    0.59
   8  -7   2   14.64    1.28
  -8  -7  -2   15.32    1.18
  -8  -7  -2   16.74    1.45
   8  -7   2   15.19    1.42
  -8   7  -2   14.42    1.26
  -8   7  -2   17.25    1.32
   8   7   2   16.40    1.33
  -8   7  -2   14.07    1.39
   9  -7   2    0.64    0.74
  -9  -7  -2    0.36    0.45
   9  -7   2   -0.32    0.42
  -9   7  -2    0.25    0.52
  -9   7  -2    0.07    0.49
  -9   7  -2    0.63    0.56
   9   7   2    0.81    0.48
  10  -7   2    4.49    0.80
  10  -7   2    3.05    0.93
 -10  -7  -2    4.91    0.74
 -10   7  -2    3.97    0.86
 -10   7  -2    3.87    0.78
  10   7   2    4.55    0.83
 -10   7  -2    3.62    0.77
  11  -7   2    5.46    0.92
  11  -7   2    4.37    1.06
 -11  -7  -2    5.05    0.83
 -11   7  -2    5.61    0.95
  11   7   2    6.87    1.03
 -11   7  -2    6.82    1.07
  12  -7   2    0.24    0.52
  12  -7   2   -0.78    0.78
 -12  -7  -2    1.01    0.57
 -12   7  -2   -0.62    0.52
 -12   7  -2    0.00    0.54
  12   7   2    0.02    0.49
 -13  -7  -2    6.57    0.97
  13  -7   2    6.90    1.10
  13  -7   2    6.46    1.28
 -13   7  -2    9.07    1.19
 -13   7  -2    6.26    1.17
  13   7   2    6.45    1.05
  14  -7   2   -0.58    0.80
 -14   7  -2    0.14    0.60
  14   7   2    1.10    0.70
 -13  -8   2    0.23    0.48
  13  -8  -2    3.32    1.22
  13   8  -2    0.69    0.56
  13   8  -2    1.26    0.73
 -13   8   2   -0.21    0.64
  12  -8  -2    0.56    1.05
 -12  -8   2    0.31    0.51
  12   8  -2    0.62    0.61
 -12   8   2   -0.02    0.56
  12   8  -2    0.53    0.62
  11  -8  -2   -0.57    0.89
 -11  -8   2    0.01    0.82
 -11  -8   2    0.04    0.47
  11   8  -2   -0.67    0.50
 -11   8   2   -0.24    0.50
  11   8  -2    0.22    0.56
  10  -8  -2    0.19    0.89
 -10  -8   2    2.15    0.64
 -10  -8   2    1.12    0.84
 -10   8   2    1.54    0.72
  10   8  -2    2.06    0.76
  10   8  -2    2.72    0.76
   9  -8  -2    3.06    0.70
  -9  -8   2    4.44    0.74
   9  -8  -2    3.95    0.95
  -9  -8   2    2.77    0.88
   9   8  -2    5.12    0.95
   9   8  -2    3.63    0.82
  -9   8   2    3.62    0.85
   8  -8  -2    0.32    0.49
  -8  -8   2    0.98    0.72
  -8  -8   2    0.48    0.44
   8  -8  -2    1.14    0.78
   8   8  -2    1.14    0.60
  -8   8   2    1.68    0.67
  -7  -8   2    1.74    0.49
  -7  -8   2    1.06    0.75
   7  -8  -2    1.47    0.78
   7  -8  -2    1.55    0.55
  -7   8   2    1.33    0.60
   7   8  -2    1.73    0.64
   6  -8  -2    0.22    0.65
  -6  -8   2    0.40    0.38
  -6  -8   2    0.32    0.62
   6  -8  -2    0.36    0.47
  -6   8   2    0.26    0.47
  -6   8   2    0.50    0.40
   6   8  -2    0.48    0.49
   5  -8  -2    5.33    0.79
   5  -8  -2    4.46    0.83
  -5  -8   2    4.49    0.65
  -5  -8   2    4.67    0.88
  -5  -8   2    4.23    0.54
  -5   8   2    5.64    0.85
   5   8  -2    4.32    0.79
  -5   8   2    4.61    0.70
   4  -8  -2    5.79    0.85
   4  -8  -2    5.27    0.79
  -4  -8   2    5.37    0.59
  -4  -8   2    5.99    0.96
  -4   8   2    4.82    0.77
   4   8  -2    4.20    0.76
  -4   8   2    5.61    0.73
   4   8  -2    6.04    0.84
  -3  -8   2    7.98    1.01
   3  -8  -2    8.97    0.99
   3  -8  -2    7.40    0.90
  -3  -8   2    7.32    0.71
   3   8  -2    6.54    0.86
  -3   8   2    7.92    0.91
  -3   8   2    7.89    0.86
   3   8  -2    7.36    0.92
   2  -8  -2    7.47    0.92
   2  -8  -2    5.52    0.74
   2  -8  -2    7.59    0.85
  -2  -8   2    6.98    0.72
  -2  -8   2    9.00    1.03
  -2   8   2    7.10    0.84
   2   8  -2    7.42    0.84
   2   8  -2    5.09    0.78
  -2   8   2    5.45    0.75
   1  -8  -2    1.58    0.56
  -1  -8   2    2.48    0.48
  -1  -8   2    1.03    0.57
   1  -8  -2    2.22    0.53
  -1   8   2    2.14    0.52
  -1   8   2    1.80    0.43
  -1   8   2    2.10    0.49
   1   8  -2    2.12    0.55
   1   8  -2    1.02    0.43
   0  -8  -2    7.55    0.76
   0  -8   2    6.46    0.75
   0  -8   2    6.42    0.85
   0  -8  -2    6.84    0.86
   0  -8   2    6.33    0.90
   0   8   2    6.59    0.81
   0   8   2    6.36    0.71
   0   8   2    6.27    0.74
   0   8  -2    7.42    0.89
  -1  -8  -2    1.90    0.58
   1  -8   2    2.14    0.60
  -1  -8  -2    1.76    0.44
   1  -8   2    2.16    0.51
  -1  -8  -2    1.99    0.47
   1   8   2    2.35    0.51
  -1   8  -2    2.42    0.60
   1   8   2    3.11    0.57
  -2  -8  -2    0.32    0.36
   2  -8   2    0.77    0.43
   2  -8   2    0.60    0.47
  -2  -8  -2    0.97    0.37
  -2  -8  -2    1.15    0.53
   2   8   2    0.48    0.36
  -2   8  -2    1.12    0.48
   3  -8   2   14.52    1.29
   3  -8   2   14.38    1.10
  -3  -8  -2   14.70    1.06
  -3  -8  -2   16.16    1.32
   3   8   2   15.76    1.17
  -3   8  -2   15.98    1.24
  -4  -8  -2    0.94    0.58
   4  -8   2    0.69    0.63
  -4  -8  -2    0.97    0.43
   4  -8   2    0.75    0.42
   4  -8   2    0.99    0.57
   4   8   2    0.65    0.44
  -4   8  -2    0.98    0.55
   5  -8   2    3.28    0.71
  -5  -8  -2    4.88    0.66
   5  -8   2    3.86    0.81
  -5  -8  -2    5.06    0.88
  -5   8  -2    5.72    0.85
   5   8   2    2.89    0.69
   6  -8   2    2.99    0.69
  -6  -8  -2    2.76    0.80
   6  -8   2    3.52    0.84
  -6  -8  -2    3.36    0.58
   6   8   2    3.93    0.77
  -6   8  -2    3.42    0.71
  -6   8  -2    4.34    0.78
   7  -8   2    1.47    0.79
   7  -8   2    1.53    0.59
  -7  -8  -2    1.15    0.63
  -7  -8  -2    1.74    0.52
   7   8   2    1.78    0.58
  -7   8  -2    0.64    0.53
  -7   8  -2    1.44    0.62
  -8  -8  -2    6.03    1.08
  -8  -8  -2    5.22    0.78
   8  -8   2    7.18    1.04
   8  -8   2    5.06    1.02
  -8   8  -2    5.64    0.87
   8   8   2    7.34    1.02
  -8   8  -2    5.85    0.94
  -8   8  -2    6.43    0.95
   9  -8   2   -1.20    0.69
   9  -8   2    0.57    0.60
  -9  -8  -2    1.45    0.50
  -9  -8  -2   -0.15    0.61
  -9   8  -2    0.59    0.60
  -9   8  -2    0.36    0.55
  -9   8  -2   -0.27    0.46
   9   8   2    0.99    0.56
 -10  -8  -2    8.89    1.03
  10  -8   2    7.94    1.25
  10  -8   2    6.94    1.04
  10   8   2    6.68    1.03
 -10   8  -2    6.05    1.05
 -10   8  -2    5.14    0.92
 -10   8  -2    9.05    1.20
 -11  -8  -2    0.38    0.55
  11  -8   2   -0.43    0.54
  11  -8   2   -0.16    0.77
  11   8   2    0.03    0.59
 -11   8  -2   -0.13    0.59
 -11   8  -2    0.00    0.59
 -12  -8  -2    4.16    0.85
  12  -8   2    4.10    0.88
  12  -8   2    3.98    1.16
  12   8   2    4.87    0.95
 -12   8  -2    4.92    1.04
 -12   8  -2    3.10    0.91
  13  -8   2   -0.30    0.84
 -11  -9   2   18.89    1.48
  11  -9  -2   18.59    1.62
  11  -9  -2   19.17    1.99
 -11  -9   2   20.06    2.20
  11   9  -2   20.97    2.04
 -11   9   2   19.58    1.98
  11   9  -2   15.86    1.88
 -10  -9   2    4.22    1.21
  10  -9  -2    2.53    0.75
  10  -9  -2    3.44    1.12
 -10  -9   2    4.44    0.79
 -10   9   2    4.05    0.96
  10   9  -2    3.46    0.99
  -9  -9   2   48.33    2.76
   9  -9  -2   51.72    3.06
  -9  -9   2   51.00    3.28
   9  -9  -2   46.16    2.96
  -9   9   2   55.32    3.11
   9   9  -2   50.48    3.09
  -8  -9   2   18.82    1.92
   8  -9  -2   19.93    1.63
   8  -9  -2   21.60    1.80
  -8  -9   2   19.93    1.46
  -8   9   2   20.53    1.64
   8   9  -2   19.73    1.71
   7  -9  -2   15.06    1.36
  -7  -9   2   13.06    1.59
   7  -9  -2   17.92    1.61
  -7  -9   2   17.46    1.27
  -7   9   2   14.46    1.49
   7   9  -2   17.08    1.47
   6  -9  -2   42.93    2.48
  -6  -9   2   39.82    2.30
  -6  -9   2   36.42    2.61
   6   9  -2   42.78    2.55
  -6   9   2   44.00    2.50
  -5  -9   2    2.72    0.86
   5  -9  -2    4.15    0.88
  -5  -9   2    2.84    0.58
   5   9  -2    4.24    0.83
  -5   9   2    4.16    0.78
  -4  -9   2   41.35    2.17
   4  -9  -2   45.45    2.46
  -4  -9   2   39.87    2.59
   4  -9  -2   42.24    2.62
  -4   9   2   47.18    2.47
  -4   9   2   46.65    2.53
   4   9  -2   44.36    2.58
   4   9  -2   42.45    2.52
  -3  -9   2   29.31    2.06
   3  -9  -2   29.67    2.03
   3  -9  -2   29.28    1.84
  -3  -9   2   29.18    1.65
  -3   9   2   31.53    1.89
  -3   9   2   32.15    1.92
   3   9  -2   31.12    1.92
   3   9  -2   29.08    1.95
   2  -9  -2   23.09    1.56
  -2  -9   2   26.26    1.51
  -2  -9   2   25.16    1.82
   2  -9  -2   27.95    1.87
   2   9  -2   25.71    1.68
   2   9  -2   25.01    1.73
  -2   9   2   25.94    1.68
  -2   9   2   25.82    1.64
   1  -9  -2   52.34    3.08
  -1  -9   2   52.68    2.65
   1  -9  -2   53.64    2.70
  -1   9   2   53.65    2.86
   1   9  -2   55.90    2.97
   0  -9   2    0.11    0.46
   0  -9  -2   -0.35    0.37
   0  -9  -2    0.39    0.50
   0  -9   2   -0.06    0.36
   0   9   2    0.03    0.35
   0   9   2    0.40    0.43
   0   9  -2   -0.60    0.40
  -1  -9  -2   61.77    2.94
   1  -9   2   57.44    3.00
  -1  -9  -2   64.84    3.31
   1  -9   2   57.79    3.48
   1   9   2   61.20    3.21
   1   9   2   60.87    3.10
  -1   9  -2   63.51    3.28
   2  -9   2   27.95    1.73
   2  -9   2   28.55    2.03
  -2  -9  -2   30.90    2.02
  -2  -9  -2   29.51    1.73
  -2   9  -2   29.66    1.92
   2   9   2   28.78    1.79
   3  -9   2   30.28    1.87
  -3  -9  -2   36.48    2.23
   3  -9   2   32.78    2.20
  -3  -9  -2   31.44    1.88
  -3   9  -2   32.93    2.06
   3   9   2   33.04    2.00
   4  -9   2   54.42    3.17
   4  -9   2   49.31    2.70
  -4  -9  -2   51.85    2.72
  -4  -9  -2   51.72    3.03
  -4   9  -2   55.16    2.95
   4   9   2   50.78    2.82
  -5  -9  -2    6.38    0.81
  -5  -9  -2    5.46    0.99
   5  -9   2    7.24    0.91
   5  -9   2    7.72    1.10
  -5   9  -2    8.27    1.04
   5   9   2    7.24    1.00
   6  -9   2   25.41    1.91
   6  -9   2   23.71    1.63
  -6  -9  -2   24.46    1.92
  -6  -9  -2   23.06    1.60
   6   9   2   25.74    1.80
  -6   9  -2   26.83    1.83
  -7  -9  -2    5.47    1.10
  -7  -9  -2    4.89    0.77
   7  -9   2    5.53    0.82
   7  -9   2    5.00    0.96
  -7   9  -2    5.86    0.93
   7   9   2    4.00    0.86
   8  -9   2   19.51    1.84
  -8  -9  -2   22.82    1.94
  -8  -9  -2   24.36    1.63
   8  -9   2   22.48    1.81
  -8   9  -2   22.13    1.76
   8   9   2   22.79    1.75
   9  -9   2   21.46    1.77
  -9  -9  -2   20.18    1.56
   9  -9   2   18.74    1.82
  -9  -9  -2   20.84    2.12
  -9   9  -2   23.05    1.77
  -9   9  -2   20.61    1.68
   9   9   2   21.01    1.73
  -9   9  -2   22.06    1.77
 -10  -9  -2    7.93    1.45
 -10  -9  -2   11.18    1.22
  10  -9   2   11.18    1.49
  10  -9   2    8.43    1.23
 -10   9  -2   11.36    1.42
 -10   9  -2    8.43    1.18
  10   9   2   11.84    1.42
 -10   9  -2    9.45    1.30
 -11  -9  -2   10.40    1.67
  11  -9   2   16.51    1.78
  12  -9   2   -0.64    0.71
  10 -10  -2   35.19    2.59
  -9 -10   2   10.49    1.73
   9 -10  -2   11.00    1.55
   9 -10  -2    7.51    1.17
   9  10  -2   10.07    1.43
  -9  10   2    7.51    1.30
  -8 -10   2   36.18    2.83
  -8 -10   2   41.76    2.40
   8 -10  -2   38.10    2.65
   8 -10  -2   36.47    2.52
  -8  10   2   38.09    2.63
   8  10  -2   44.19    2.74
   7 -10  -2   31.47    2.26
  -7 -10   2   34.52    2.12
   7 -10  -2   33.66    2.34
  -7 -10   2   33.03    2.54
  -7  10   2   35.08    2.32
   7  10  -2   36.64    2.39
   6 -10  -2    3.74    0.84
   6 -10  -2    3.43    0.98
  -6 -10   2    3.77    0.73
  -6 -10   2    5.71    1.18
   6  10  -2    3.42    0.84
  -6  10   2    4.67    0.90
  -5 -10   2   57.30    3.48
  -5 -10   2   63.13    3.18
  -5  10   2   57.29    3.24
   5  10  -2   58.16    3.27
  -4 -10   2   19.85    1.76
  -4 -10   2   20.01    1.44
  -4  10   2   18.07    1.48
   4  10  -2   21.08    1.61
   3 -10  -2   47.30    3.30
   3 -10  -2   59.89    3.03
  -3 -10   2   63.48    3.42
   3  10  -2   62.53    3.30
   3  10  -2   61.37    3.18
   2 -10  -2   47.40    2.60
   2 -10  -2   49.90    3.03
  -2 -10   2   53.03    2.57
  -2  10   2   50.34    2.78
   2  10  -2   44.90    2.81
  -1 -10   2   15.72    1.68
  -1 -10   2   20.12    1.32
   1 -10  -2   20.58    1.61
   1 -10  -2   17.79    1.30
  -1  10   2   18.79    1.44
   1  10  -2   16.26    1.47
   0 -10   2   46.70    3.00
   0 -10  -2   46.89    2.92
   0 -10   2   51.32    2.54
   0  10   2   47.49    2.71
   0  10  -2   44.91    2.75
   1 -10   2    4.07    0.88
  -1 -10  -2    4.37    0.70
  -1 -10  -2    2.51    0.73
   1 -10   2    6.00    0.80
   1  10   2    2.10    0.51
  -1  10  -2    5.95    0.94
   2 -10   2   40.54    2.21
  -2 -10  -2   36.59    2.16
  -2 -10  -2   38.98    2.47
   2 -10   2   38.43    2.61
  -2  10  -2   37.30    2.36
   2  10   2   38.20    2.25
  -3 -10  -2   40.01    2.28
   3 -10   2   38.22    2.26
  -3 -10  -2   40.31    2.55
   3 -10   2   43.18    2.73
  -3  10  -2   40.49    2.47
   3  10   2   39.14    2.34
  -4 -10  -2   26.29    1.97
   4 -10   2   28.66    2.09
   4 -10   2   25.38    1.70
  -4 -10  -2   24.19    1.65
  -4  10  -2   26.93    1.89
   4  10   2   23.10    1.73
  -5 -10  -2   38.56    2.56
   5 -10   2   34.23    2.12
  -5 -10  -2   36.72    2.16
   5 -10   2   36.97    2.54
  -5  10  -2   36.72    2.37
   5  10   2   35.59    2.27
   6 -10   2    0.65    0.49
   6 -10   2    1.15    0.76
  -6 -10  -2    1.32    0.56
  -6 -10  -2    2.17    0.91
   6  10   2    1.74    0.68
  -6  10  -2    2.15    0.76
  -7 -10  -2   26.25    2.29
   7 -10   2   31.75    2.32
  -7 -10  -2   32.55    1.99
   7 -10   2   28.05    1.94
   7  10   2   32.27    2.13
  -7  10  -2   30.87    2.16
  -8 -10  -2   10.29    1.18
   8 -10   2   11.36    1.45
   8 -10   2    8.59    1.12
  -8 -10  -2   10.43    1.64
   8  10   2    9.97    1.30
  -8  10  -2    9.33    1.32
   9 -10   2   12.94    1.59
  -9  10  -2   17.43    1.74
  -7 -11   2    4.01    1.30
   7  11  -2    6.32    1.14
   6 -11  -2   22.58    1.91
  -6 -11   2   25.26    2.38
   6  11  -2   27.79    2.02
   5 -11  -2    0.42    0.55
  -5 -11   2    1.19    0.56
  -5 -11   2   -0.27    0.85
   5 -11  -2    0.63    0.56
   5  11  -2    1.27    0.68
  -4 -11   2   42.62    2.44
   4 -11  -2   39.82    2.39
   3 -11  -2   19.35    1.46
  -2 -11   2   21.64    1.90
   2 -11  -2   24.43    1.63
   2  11  -2   23.00    1.82
  -1 -11   2   27.55    1.73
  -1 -11   2   26.02    2.20
   1  11  -2   27.45    2.00
   0 -11  -2    0.12    0.69
   0 -11   2    0.50    0.75
   0 -11   2    0.50    0.50
   0  11  -2    0.15    0.54
   1 -11   2   19.40    1.85
   1 -11   2   19.33    1.42
  -1 -11  -2   20.78    1.44
  -1  11  -2   19.47    1.67
  -2 -11  -2    7.30    0.92
   2 -11   2    7.26    0.95
   2 -11   2    7.80    1.30
  -2  11  -2    5.04    0.96
  -3 -11  -2   13.94    1.63
   3 -11   2   11.03    1.20
   3 -11   2   13.28    1.60
  -3 -11  -2    9.87    1.10
   3  11   2   12.62    1.31
  -3  11  -2   13.66    1.48
  -4 -11  -2   13.18    1.29
  -4 -11  -2   15.24    1.77
   4 -11   2   12.50    1.64
   4 -11   2   13.47    1.35
   4  11   2   16.32    1.40
  -4  11  -2   14.88    1.59
  -5 -11  -2    4.72    1.19
   5 -11   2    4.37    0.83
   5 -11   2    3.78    1.08
  -5 -11  -2    6.07    0.91
  -5  11  -2    6.31    1.07
   5  11   2    5.14    0.98
   6 -11   2   17.44    1.93
  -6 -11  -2   17.59    1.97
  -6  11  -2   16.24    1.71
   6  11   2   18.19    1.60
   7 -11   2   -0.06    0.79
  -7  11  -2   -0.62    0.58
   0 -12   2    1.75    0.67
  -2 -12  -2    6.39    1.29
 -18   0   3   -0.44    0.67
  18   0  -3    0.65    0.72
  17   0  -3   -1.19    0.64
 -17   0   3   -0.04    0.71
  16   0  -3    0.71    0.68
  16   0  -3   -0.22    0.47
 -16   0   3   -0.36    0.51
 -16   0   3   -0.10    0.63
  15   0  -3   -0.21    0.43
  15   0  -3   -0.22    0.63
 -15   0   3   -0.45    0.49
 -15   0   3   -1.06    0.53
 -14   0   3    0.41    0.58
 -14   0   3    0.18    0.36
 -14   0   3   -0.45    0.44
  14   0  -3   -0.51    0.63
  14   0  -3   -0.54    0.39
 -13   0   3   -0.09    0.33
  13   0  -3    0.06    0.43
 -13   0   3    0.07    0.54
  13   0  -3   -0.32    0.58
  13   0  -3   -0.39    0.35
 -13   0   3   -0.27    0.46
  12   0  -3    0.51    0.64
 -12   0   3   -0.23    0.44
 -12   0   3    0.51    0.37
 -12   0   3    0.53    0.56
  12   0  -3   -0.54    0.44
  12   0  -3    0.10    0.39
 -11   0   3    0.18    0.30
 -11   0   3   -0.26    0.44
  11   0  -3    0.65    0.61
  11   0  -3   -0.03    0.36
 -11   0   3    0.15    0.43
  11   0  -3    0.25    0.45
  10   0  -3    0.16    0.29
  10   0  -3   -0.01    0.32
  10   0  -3    0.34    0.43
 -10   0   3    0.18    0.47
 -10   0   3   -0.15    0.45
 -10   0   3    0.01    0.30
  -9   0   3   -0.41    0.25
  -9   0   3    0.16    0.40
   9   0  -3    0.15    0.27
  -9   0   3   -0.74    0.40
   9   0  -3    0.47    0.40
   9   0  -3    0.35    0.33
  -8   0   3   -0.24    0.22
   8   0  -3    0.56    0.36
  -8   0   3    0.17    0.41
   8   0  -3   -0.06    0.23
   8   0  -3    0.17    0.26
  -8   0   3    0.11    0.34
  -7   0   3    0.21    0.22
  -7   0   3    0.46    0.33
   7   0  -3    0.00    0.34
   7   0  -3   -0.17    0.23
   7   0  -3    0.14    0.23
  -7   0   3   -0.18    0.33
  -6   0   3   -0.22    0.26
   6   0  -3    0.11    0.33
  -6   0   3    0.28    0.34
   6   0  -3    0.02    0.20
   6   0  -3   -0.12    0.19
  -6   0   3   -0.05    0.21
   5   0  -3   -0.06    0.18
  -5   0   3   -0.06    0.29
   5   0  -3    0.06    0.19
  -5   0   3   -0.11    0.23
  -5   0   3    1.05    0.27
   5   0  -3    0.25    0.30
  -4   0   3   -0.09    0.20
   4   0  -3    0.43    0.17
   4   0  -3    0.04    0.19
  -4   0   3    0.08    0.16
  -4   0   3    0.03    0.26
   4   0  -3   -0.12    0.28
  -3   0   3    0.11    0.15
   3   0  -3   -0.02    0.26
   3   0  -3    0.01    0.11
  -3   0   3    0.27    0.24
  -3   0   3    0.16    0.19
   3   0  -3    0.16    0.16
  -2   0   3    0.03    0.11
   2   0  -3    0.23    0.24
   2   0  -3    0.19    0.09
   2   0  -3    0.07    0.08
  -2   0   3   -0.12    0.14
   2   0  -3    0.45    0.15
  -2   0   3    0.55    0.21
  -1   0   3    0.11    0.16
   1   0  -3   -0.14    0.07
  -1   0   3    0.09    0.13
   1   0  -3   -0.03    0.11
  -1   0   3    0.14    0.09
  -1   0   3    0.10    0.09
   0   0  -3    0.16    0.13
   0   0   3    0.56    0.19
   0   0  -3   -0.16    0.12
   0   0   3    0.19    0.17
   0   0   3   -0.17    0.11
   0   0  -3   -0.01    0.14
   1   0   3    0.37    0.19
  -1   0  -3   -0.14    0.11
  -1   0  -3   -0.04    0.11
   1   0   3   -0.22    0.13
  -1   0  -3   -0.06    0.17
   1   0   3   -0.13    0.11
   2   0   3    0.16    0.24
   2   0   3    0.03    0.14
  -2   0  -3    0.97    0.28
  -2   0  -3    0.16    0.12
   2   0   3    0.11    0.16
  -2   0  -3    0.05    0.18
   3   0   3   -0.12    0.20
  -3   0  -3    0.29    0.27
  -3   0  -3    0.14    0.14
  -3   0  -3    0.12    0.22
   3   0   3    0.10    0.11
   3   0   3    0.17    0.17
   3   0   3    0.06    0.14
   4   0   3   -0.15    0.12
  -4   0  -3    0.52    0.28
   4   0   3   -0.02    0.17
  -4   0  -3    0.37    0.30
   4   0   3   -0.11    0.23
  -4   0  -3   -0.07    0.13
  -4   0  -3    0.18    0.15
  -5   0  -3    0.18    0.16
   5   0   3    0.10    0.19
   5   0   3    0.34    0.30
  -5   0  -3    0.39    0.32
  -5   0  -3   -0.04    0.28
   5   0   3    0.04    0.15
  -5   0  -3    0.29    0.16
   6   0   3    0.08    0.17
   6   0   3    0.02    0.21
   6   0   3   -0.06    0.15
  -6   0  -3   -0.12    0.17
   6   0   3   -0.03    0.31
  -6   0  -3    0.19    0.37
  -7   0  -3   -0.28    0.16
   7   0   3    0.01    0.19
  -7   0  -3   -0.17    0.23
   7   0   3    0.39    0.20
   7   0   3    1.45    0.45
  -7   0  -3   -0.28    0.42
   8   0   3    0.02    0.33
  -8   0  -3    0.06    0.30
  -8   0  -3    0.24    0.22
   8   0   3    0.05    0.22
  -8   0  -3   -0.08    0.45
   8   0   3    0.19    0.20
   9   0   3    0.14    0.24
   9   0   3   -0.38    0.35
  -9   0  -3   -0.02    0.23
  -9   0  -3   -0.24    0.31
   9   0   3    0.45    0.25
  -9   0  -3   -0.61    0.47
  10   0   3   -0.14    0.38
  10   0   3    0.27    0.24
 -10   0  -3    0.14    0.26
 -10   0  -3   -0.39    0.36
  10   0   3    0.11    0.41
 -10   0  -3   -0.02    0.54
  10   0   3    0.45    0.28
 -10   0  -3    0.80    0.62
  11   0   3    0.21    0.45
 -11   0  -3    0.44    0.54
 -11   0  -3    0.96    0.73
  11   0   3    0.32    0.44
  12   0   3    0.32    0.46
 -12   0  -3   -0.40    0.59
 -12   0  -3    0.44    0.57
  12   0   3   -0.52    0.38
 -13   0  -3   -0.68    0.67
  13   0   3    0.22    0.48
  13   0   3   -0.06    0.44
 -13   0  -3    1.08    0.65
  14   0   3   -0.05    0.52
 -14   0  -3   -0.59    0.62
  14   0   3    0.50    0.54
 -14   0  -3   -1.34    0.59
  15   0   3    0.15    0.50
 -15   0  -3   -0.71    0.75
  15   0   3   -0.25    0.47
 -15   0  -3    0.50    0.66
  16   0   3   -0.25    0.53
 -16   0  -3   -0.30    0.57
 -16   0  -3    0.47    0.87
  16   0   3    0.02    0.49
  17   0   3    0.14    0.73
  17   0   3    0.35    0.62
 -17   0  -3   -0.01    0.74
 -17   0  -3    0.29    0.85
  18   0   3   -0.65    1.13
 -18   0  -3   -1.03    1.10
  18   0   3    0.03    0.49
 -18   0  -3    0.72    0.59
  19  -1  -3    2.40    0.82
 -19   1   3    4.30    1.10
  18  -1  -3   12.36    1.53
 -18   1   3   12.34    1.47
 -17  -1   3   -0.47    0.52
  17  -1  -3    0.04    0.74
 -17   1   3    1.23    0.72
  17   1  -3    0.52    0.60
 -16  -1   3   13.95    1.38
  16  -1  -3    9.81    1.35
 -16  -1   3   10.25    1.26
  16   1  -3   13.21    1.32
  16   1  -3    9.38    1.22
 -16   1   3   13.59    1.40
 -15  -1   3    8.69    1.07
  15  -1  -3    7.75    1.16
  15  -1  -3    6.42    0.93
 -15  -1   3    9.54    1.11
 -15   1   3    8.34    1.10
  15   1  -3    7.64    1.04
  15   1  -3    6.98    0.99
 -15   1   3    7.06    0.91
 -15   1   3    9.86    1.20
 -14  -1   3   16.55    1.32
  14  -1  -3   14.52    1.25
 -14  -1   3   13.24    1.32
  14  -1  -3   14.09    1.44
 -14   1   3   12.32    1.30
 -14   1   3   15.07    1.17
  14   1  -3   14.50    1.28
  14   1  -3   14.91    1.28
 -14   1   3   16.01    1.38
  14   1  -3   14.61    1.36
 -13  -1   3   46.50    2.37
 -13  -1   3   48.14    2.59
  13  -1  -3   45.63    2.64
 -13  -1   3   45.01    2.59
  13  -1  -3   47.43    2.68
 -13   1   3   42.94    2.42
  13   1  -3   50.89    2.57
 -13   1   3   53.42    2.77
  13   1  -3   42.56    2.67
 -13   1   3   42.96    2.59
  13   1  -3   45.96    2.52
 -12  -1   3    1.03    0.53
 -12  -1   3    0.88    0.39
 -12  -1   3    1.97    0.62
  12  -1  -3    0.82    0.68
  12  -1  -3    2.00    0.52
 -12   1   3    1.60    0.58
  12   1  -3    1.28    0.51
 -12   1   3    1.93    0.49
  12   1  -3    0.86    0.58
 -12   1   3    1.00    0.62
  12   1  -3    1.34    0.52
  11  -1  -3   25.91    1.61
 -11  -1   3   31.87    1.78
 -11  -1   3   29.16    1.59
  11  -1  -3   29.84    1.86
  11  -1  -3   30.61    1.77
  11   1  -3   29.27    1.75
  11   1  -3   26.17    1.69
  11   1  -3   25.53    1.76
 -11   1   3   31.21    1.69
 -11   1   3   24.55    1.59
 -11   1   3   25.90    1.73
 -10  -1   3   13.63    0.97
  10  -1  -3   14.73    1.10
  10  -1  -3   14.92    1.07
 -10  -1   3   15.82    1.33
  10  -1  -3   16.31    1.13
 -10  -1   3   15.36    1.14
  10   1  -3   16.14    1.15
 -10   1   3   15.00    1.11
  10   1  -3   14.81    1.12
 -10   1   3   12.95    1.03
 -10   1   3   13.37    1.16
  10   1  -3   15.61    1.15
   9  -1  -3   44.67    2.21
   9  -1  -3   46.65    2.37
  -9  -1   3   41.80    2.11
  -9  -1   3   39.99    2.23
   9  -1  -3   43.42    2.28
  -9  -1   3   44.07    2.37
  -9   1   3   41.37    2.18
   9   1  -3   44.79    2.29
  -9   1   3   41.46    2.16
   9   1  -3   43.05    2.38
  -9   1   3   40.99    2.28
   9   1  -3   44.18    2.32
   8  -1  -3   51.74    2.65
   8  -1  -3   55.25    2.73
  -8  -1   3   52.49    2.47
  -8  -1   3   52.42    2.61
   8  -1  -3   51.11    2.53
  -8  -1   3   56.68    2.72
   8   1  -3   54.21    2.69
  -8   1   3   50.81    2.66
   8   1  -3   53.35    2.76
  -8   1   3   49.15    2.50
  -8   1   3   52.99    2.56
   8   1  -3   51.28    2.62
  -7  -1   3    8.55    0.86
   7  -1  -3   10.52    0.78
  -7  -1   3    9.12    0.65
  -7  -1   3    9.80    0.74
   7  -1  -3    8.84    0.78
   7  -1  -3    8.75    0.69
   7   1  -3    9.94    0.85
  -7   1   3    9.68    0.76
  -7   1   3   10.29    0.78
  -7   1   3    6.91    0.67
   7   1  -3    9.90    0.77
   7   1  -3    8.67    0.72
   6  -1  -3  129.60    6.00
  -6  -1   3  130.26    5.69
   6  -1  -3  125.62    5.74
   6  -1  -3  123.67    5.54
  -6  -1   3  125.30    5.41
  -6  -1   3  130.19    5.68
  -6   1   3  123.67    5.74
   6   1  -3  122.42    5.73
   6   1  -3  124.43    5.63
  -6   1   3  130.85    5.53
   6   1  -3  127.62    6.03
  -5  -1   3    1.73    0.26
   5  -1  -3    1.76    0.37
   5  -1  -3    1.88    0.28
  -5  -1   3    2.09    0.43
  -5  -1   3    1.49    0.27
   5  -1  -3    1.61    0.31
  -5   1   3    1.38    0.33
   5   1  -3    1.24    0.27
  -5   1   3    0.83    0.19
   5   1  -3    1.91    0.29
   5   1  -3    2.11    0.41
  -5   1   3    2.25    0.36
  -4  -1   3  254.71   10.83
  -4  -1   3  235.71   10.45
   4  -1  -3  250.62   10.68
   4  -1  -3  262.01   11.63
   4  -1  -3  254.04   11.04
  -4  -1   3  266.26   11.00
   4   1  -3  253.49   11.67
  -4   1   3  251.82   11.08
   4   1  -3  239.92   10.99
  -4   1   3  259.10   10.70
  -4   1   3  254.44   10.58
   4   1  -3  249.47   10.78
  -3  -1   3   47.25    2.04
  -3  -1   3   41.96    1.99
   3  -1  -3   48.44    2.15
   3  -1  -3   47.42    2.07
   3  -1  -3   45.31    2.17
  -3  -1   3   46.06    2.18
  -3   1   3   46.16    2.05
   3   1  -3   44.41    2.18
  -3   1   3   44.99    2.13
   3   1  -3   42.29    2.04
  -3   1   3   43.51    1.98
   3   1  -3   43.74    2.12
   3   1  -3   46.81    2.21
   2  -1  -3   60.03    2.63
   2  -1  -3   59.64    2.75
  -2  -1   3   59.62    2.47
  -2  -1   3   62.12    2.63
  -2  -1   3   59.33    2.71
   2   1  -3   58.72    2.70
  -2   1   3   59.12    2.72
  -2   1   3   56.00    2.55
   2   1  -3   59.13    2.65
   2   1  -3   63.81    2.85
  -1  -1   3  178.69    7.56
   1  -1  -3  169.35    7.50
  -1  -1   3  176.57    7.21
   1  -1  -3  185.42    7.73
   1  -1  -3  177.14    7.52
   1   1  -3  181.27    8.19
  -1   1   3  187.35    8.12
   1   1  -3  175.53    7.59
   1   1  -3  176.12    7.71
  -1   1   3  175.38    7.78
   1   1  -3  178.67    7.70
  -1   1   3  167.26    7.28
  -1   1   3  181.89    7.53
   0  -1   3    0.09    0.09
   0  -1  -3    0.22    0.13
   0  -1  -3    0.22    0.12
   0  -1   3    0.27    0.20
   0  -1  -3    0.09    0.18
   0  -1  -3    0.22    0.15
   0  -1   3    0.18    0.17
   0   1  -3    0.32    0.15
   0   1   3   -0.02    0.10
   0   1   3    1.21    0.20
   0   1  -3    0.26    0.13
   0   1  -3    0.29    0.12
   0   1   3    0.44    0.15
  -1  -1  -3  259.47   11.00
   1  -1   3  263.77   11.87
  -1  -1  -3  242.26   11.20
   1  -1   3  260.85   10.79
  -1  -1  -3  254.81   10.95
   1  -1   3  253.67   10.46
  -1   1  -3  272.15   11.07
  -1   1  -3  249.34   10.96
   1   1   3  254.14   10.83
  -2  -1  -3   60.93    2.34
   2  -1   3   51.39    2.33
   2  -1   3   52.96    2.68
   2  -1   3   54.71    2.33
  -2  -1  -3   53.91    2.51
   2   1   3   51.86    2.69
   2   1   3   55.39    2.41
   2   1   3   51.39    2.40
  -2   1  -3   53.82    2.48
  -2   1  -3   51.10    2.42
  -2   1  -3   54.38    2.55
   3  -1   3  272.09   11.53
  -3  -1  -3  271.36   12.07
   3  -1   3  302.54   11.78
   3  -1   3  265.18   13.04
   3   1   3  303.26   11.85
  -3   1  -3  283.38   12.11
  -3   1  -3  262.36   12.35
   3   1   3  297.40   11.88
  -3   1  -3  268.04   12.07
   4  -1   3  258.19   13.29
  -4  -1  -3  271.41   12.34
   4  -1   3  312.30   12.00
   4   1   3  297.46   12.08
   4   1   3  287.34   12.10
  -4   1  -3  265.24   12.62
  -4   1  -3  277.09   11.81
  -4   1  -3  293.52   12.34
   4   1   3  305.50   12.23
   5  -1   3    8.33    0.65
  -5  -1  -3    8.47    0.68
  -5  -1  -3    7.29    0.41
   5  -1   3    8.41    0.45
   5  -1   3    7.06    0.68
   5  -1   3    7.54    0.48
  -5  -1  -3    7.80    0.69
  -5   1  -3    7.14    0.75
   5   1   3    7.94    0.56
  -5   1  -3    7.47    0.53
   5   1   3    7.16    0.78
   5   1   3    7.44    0.57
  -5   1  -3    7.93    0.55
   5   1   3    8.51    0.45
  -6  -1  -3  213.82    8.69
   6  -1   3  221.44    8.89
   6  -1   3  210.34    8.88
  -6  -1  -3  199.40    9.29
  -6  -1  -3  207.70    9.48
   6  -1   3  212.57   10.00
  -6   1  -3  206.49    8.81
   6   1   3  209.12    9.02
  -6   1  -3  211.12    9.54
   6   1   3  222.88    9.12
   6   1   3  194.96   10.03
   6   1   3  217.68    9.01
  -6   1  -3  208.81    9.19
  -7  -1  -3   24.11    1.51
   7  -1   3   21.67    1.45
  -7  -1  -3   25.63    1.34
   7  -1   3   24.25    1.13
  -7  -1  -3   22.18    1.08
   7   1   3   23.60    1.24
  -7   1  -3   22.85    1.23
  -7   1  -3   20.81    1.18
  -7   1  -3   22.24    1.17
   7   1   3   21.71    1.51
   7   1   3   25.67    1.19
  -7   1  -3   19.72    1.46
  -8  -1  -3  106.18    4.40
   8  -1   3  107.67    5.26
   8  -1   3  106.71    4.51
   8  -1   3  107.78    4.73
  -8  -1  -3   87.27    4.65
  -8  -1  -3  103.49    5.04
  -8   1  -3  109.62    4.59
   8   1   3   98.39    4.61
   8   1   3  102.57    5.30
   8   1   3  111.75    4.67
  -8   1  -3  100.30    5.06
  -8   1  -3  103.41    4.53
   9  -1   3   57.21    2.70
  -9  -1  -3   53.20    2.93
   9  -1   3   58.80    3.11
  -9  -1  -3   50.86    2.98
   9  -1   3   54.09    2.78
   9  -1   3   55.47    2.51
  -9   1  -3   54.90    2.57
   9   1   3   57.19    3.16
   9   1   3   57.28    2.65
  -9   1  -3   56.41    2.62
  -9   1  -3   51.79    3.01
  10  -1   3    9.94    0.80
 -10  -1  -3    9.85    1.16
  10  -1   3    8.90    1.01
  10  -1   3   11.01    1.14
 -10  -1  -3   10.00    1.10
 -10   1  -3    8.81    1.12
  10   1   3   10.60    0.88
 -10   1  -3    8.62    1.13
 -10   1  -3    9.45    0.77
  10   1   3   11.31    0.81
  10   1   3    9.24    1.10
  11  -1   3   63.84    3.30
  11  -1   3   60.95    2.85
  11  -1   3   56.13    2.92
 -11  -1  -3   58.64    3.15
 -11  -1  -3   46.59    2.82
 -11  -1  -3   53.30    3.20
  11   1   3   57.30    2.76
  11   1   3   61.44    3.35
  11   1   3   57.23    2.84
 -11   1  -3   56.15    3.28
 -11   1  -3   54.22    2.69
 -11   1  -3   60.15    3.24
 -12  -1  -3    0.40    0.67
  12  -1   3    1.79    0.64
  12  -1   3    2.02    0.59
 -12  -1  -3    1.74    0.62
 -12   1  -3    1.48    0.76
  12   1   3    2.16    0.47
  12   1   3    2.28    0.65
 -12   1  -3    2.15    0.83
  12   1   3    1.61    0.53
  13  -1   3   63.17    3.47
 -13  -1  -3   63.67    3.42
 -13  -1  -3   59.06    3.44
  13  -1   3   60.32    3.16
  13   1   3   61.92    3.08
  13   1   3   55.26    3.46
 -13   1  -3   54.37    3.39
 -13   1  -3   63.32    3.58
  14  -1   3    7.15    1.01
 -14  -1  -3    9.05    1.18
 -14  -1  -3    9.25    1.34
  14  -1   3    8.38    1.13
 -14   1  -3    7.82    1.28
  14   1   3    9.05    1.21
  14   1   3    8.94    1.02
 -14   1  -3   10.13    1.42
 -15  -1  -3    6.21    1.04
  15  -1   3    6.21    1.02
 -15  -1  -3    5.54    1.14
  15  -1   3    7.57    1.05
 -15   1  -3    7.85    1.30
 -15   1  -3    6.67    1.17
  15   1   3    7.38    1.09
  15   1   3    5.36    0.88
 -16  -1  -3   11.97    1.45
  16  -1   3   13.25    1.49
 -16  -1  -3   13.20    1.65
  16  -1   3   11.11    1.28
  16   1   3   10.14    1.18
  16   1   3   11.70    1.43
 -16   1  -3   12.16    1.59
 -16   1  -3    8.73    1.42
 -17  -1  -3   -0.34    0.68
  17  -1   3    0.10    0.74
  17  -1   3    1.11    0.70
 -17  -1  -3   -0.24    0.95
  17   1   3   -0.87    0.47
  17   1   3    0.18    0.63
 -17   1  -3    0.60    0.95
 -17   1  -3    0.20    0.74
 -18  -1  -3    6.77    1.43
  18  -1   3    5.91    1.31
  18   1   3    6.21    1.04
 -18   1  -3    7.36    1.35
  18  -2  -3    3.08    1.11
 -18  -2   3    3.49    0.84
 -18   2   3    3.36    1.01
  18   2  -3    3.66    0.92
 -17  -2   3   38.08    2.39
  17  -2  -3   39.08    2.60
 -17   2   3   37.79    2.50
  17   2  -3   35.66    2.47
 -16  -2   3    2.28    0.70
  16  -2  -3    3.14    0.99
 -16   2   3    2.31    0.62
  16   2  -3    1.81    0.65
 -16   2   3    1.78    0.78
  15  -2  -3   24.60    1.91
 -15  -2   3   28.30    1.81
  15   2  -3   25.63    1.87
 -15   2   3   26.14    1.72
  15   2  -3   29.17    1.86
 -15   2   3   22.67    1.80
 -14  -2   3   58.68    2.96
  14  -2  -3   50.92    3.04
 -14   2   3   50.72    3.00
  14   2  -3   53.43    3.17
 -14   2   3   55.63    2.90
  14   2  -3   55.38    2.95
 -13  -2   3   15.18    1.27
 -13  -2   3   17.31    1.26
  13  -2  -3   12.72    1.42
  13  -2  -3   17.12    1.28
 -13   2   3   14.70    1.44
  13   2  -3   16.11    1.30
 -13   2   3   15.09    1.34
 -13   2   3   13.50    1.16
  13   2  -3   13.29    1.13
  13   2  -3   13.36    1.25
  12  -2  -3  101.11    4.77
 -12  -2   3  101.28    4.50
 -12  -2   3   92.85    4.23
 -12  -2   3   99.30    4.56
  12  -2  -3   81.20    4.44
 -12   2   3   90.83    4.39
  12   2  -3   94.47    4.50
  12   2  -3   87.70    4.84
 -12   2   3   89.23    4.62
 -11  -2   3    3.54    0.51
  11  -2  -3    3.49    0.59
 -11  -2   3    3.10    0.66
 -11  -2   3    3.26    0.57
  11  -2  -3    4.91    0.90
 -11   2   3    3.10    0.71
  11   2  -3    3.63    0.65
  11   2  -3    3.94    0.70
 -11   2   3    2.93    0.58
  10  -2  -3   86.50    3.81
  10  -2  -3   79.53    3.90
  10  -2  -3   85.66    4.15
 -10  -2   3   86.76    3.73
 -10  -2   3   84.07    3.96
 -10   2   3   81.68    4.07
 -10   2   3   77.51    3.75
 -10   2   3   82.70    3.88
  10   2  -3   74.54    4.21
  10   2  -3   82.54    3.96
  -9  -2   3   63.51    2.92
  -9  -2   3   64.88    3.27
  -9  -2   3   70.35    3.14
   9  -2  -3   68.35    3.28
   9  -2  -3   71.20    3.04
   9  -2  -3   63.82    3.19
  -9   2   3   60.31    3.06
   9   2  -3   60.56    3.33
   9   2  -3   65.47    3.16
  -9   2   3   63.13    3.21
  -9   2   3   59.24    2.94
   9   2  -3   53.30    3.13
  -8  -2   3   30.19    1.57
  -8  -2   3   27.48    1.75
   8  -2  -3   26.80    1.61
   8  -2  -3   29.88    1.57
  -8  -2   3   28.14    1.43
   8  -2  -3   31.01    1.64
  -8   2   3   26.63    1.66
  -8   2   3   28.43    1.48
   8   2  -3   27.79    1.68
   8   2  -3   24.80    1.57
  -8   2   3   28.67    1.59
   8   2  -3   27.88    1.66
  -7  -2   3  154.03    6.44
   7  -2  -3  152.31    6.25
  -7  -2   3  138.12    6.08
  -7  -2   3  147.39    6.47
   7  -2  -3  137.87    6.51
   7  -2  -3  148.77    6.81
  -7   2   3  138.38    6.26
   7   2  -3  145.00    6.42
  -7   2   3  146.77    6.56
   7   2  -3  142.59    6.88
  -7   2   3  138.97    6.20
   7   2  -3  130.57    6.45
  -6  -2   3   -0.21    0.36
   6  -2  -3    0.30    0.30
  -6  -2   3    0.03    0.14
  -6  -2   3    0.52    0.29
   6  -2  -3    0.71    0.25
   6  -2  -3    0.34    0.24
   6   2  -3    0.36    0.37
  -6   2   3    0.18    0.25
   6   2  -3    0.55    0.23
   6   2  -3    0.49    0.25
  -6   2   3    0.23    0.25
  -6   2   3    0.52    0.32
  -5  -2   3  235.86   10.16
   5  -2  -3  230.03   10.30
   5  -2  -3  236.55   10.84
  -5  -2   3  249.18   10.23
   5  -2  -3  235.03    9.91
  -5  -2   3  219.97    9.72
  -5   2   3  238.35    9.89
   5   2  -3  227.26   10.23
  -5   2   3  229.86   10.36
   5   2  -3  234.40   10.10
   5   2  -3  232.19   10.91
  -5   2   3  239.55    9.95
   4  -2  -3   98.69    4.60
  -4  -2   3   95.54    4.56
   4  -2  -3  109.01    4.39
   4  -2  -3  104.37    4.75
  -4  -2   3   95.89    4.29
  -4  -2   3  106.11    4.45
  -4   2   3   98.27    4.40
   4   2  -3   98.15    4.53
   4   2  -3  103.60    4.84
   3  -2  -3  205.71    8.99
  -3  -2   3  203.04    8.43
   3  -2  -3  192.15    8.56
  -3  -2   3  192.02    8.44
   3  -2  -3  199.67    8.25
   3   2  -3  195.70    8.42
  -3   2   3  191.91    8.61
   3   2  -3  190.85    9.07
   3   2  -3  184.72    8.49
  -3   2   3  193.51    8.07
   2  -2  -3  207.65    9.07
   2  -2  -3  197.47    8.74
   2  -2  -3  209.43    9.53
  -2  -2   3  202.52    8.91
  -2  -2   3  214.58    8.60
  -2   2   3  207.11    9.13
   2   2  -3  203.98    9.62
  -2   2   3  213.42    8.80
   2   2  -3  213.31    8.93
   2   2  -3  205.89    9.02
  -1  -2   3  105.49    4.68
  -1  -2   3  111.00    4.34
   1  -2  -3   98.65    4.72
  -1  -2   3  106.66    4.49
   1  -2  -3  103.51    4.58
  -1   2   3  112.29    4.94
   1   2  -3  115.14    4.66
   1   2  -3  106.33    4.72
   1   2  -3  106.55    4.67
  -1   2   3  103.75    4.60
   1   2  -3  102.91    5.01
  -1   2   3  105.05    4.77
   0  -2  -3  635.31   26.95
   0  -2  -3  660.66   26.57
   0  -2   3  626.81   25.45
   0  -2   3  609.11   26.37
   0  -2   3  612.13   28.84
   0   2  -3  630.96   26.97
   0   2  -3  653.81   27.21
   0   2   3  659.22   28.75
   0   2   3  597.46   26.36
   0   2  -3  620.30   26.65
   0   2   3  612.29   27.24
   1  -2   3   17.88    1.05
   1  -2   3   18.56    0.90
  -1  -2  -3   17.86    0.95
   1  -2   3   17.26    0.88
  -1  -2  -3   18.76    0.88
  -1  -2  -3   16.96    0.89
  -1   2  -3   18.05    1.00
  -1   2  -3   17.62    0.95
   1   2   3   16.40    0.93
  -1   2  -3   16.31    0.95
  -2  -2  -3  378.52   16.18
   2  -2   3  361.38   17.55
   2  -2   3  392.23   15.92
   2  -2   3  385.00   15.54
  -2  -2  -3  369.11   16.56
  -2  -2  -3  387.02   16.27
  -2   2  -3  378.49   16.38
  -2   2  -3  374.03   16.61
   2   2   3  388.09   16.05
   2   2   3  394.45   16.01
  -2   2  -3  363.51   16.23
   2   2   3  390.64   17.53
   3  -2   3  366.72   17.32
  -3  -2  -3  357.78   15.95
   3  -2   3  381.26   15.34
   3  -2   3  370.83   15.63
  -3  -2  -3  385.66   16.34
   3   2   3  376.23   15.81
  -3   2  -3  359.90   16.40
  -3   2  -3  374.34   15.45
  -3   2  -3  376.41   16.13
   3   2   3  368.08   17.31
   3   2   3  397.49   15.77
  -4  -2  -3  238.75   10.49
   4  -2   3  231.81    9.89
   4  -2   3  254.23    9.95
   4  -2   3  227.11   11.13
   4   2   3  234.40   10.15
   4   2   3  232.79   11.19
   4   2   3  250.40   10.15
  -4   2  -3  238.91    9.93
  -4   2  -3  226.49   10.58
  -4   2  -3  238.89   10.35
   5  -2   3  315.04   15.22
   5  -2   3  330.09   13.53
  -5  -2  -3  336.14   14.38
  -5  -2  -3  323.25   14.07
  -5   2  -3  322.68   14.47
   5   2   3  308.24   15.29
  -5   2  -3  328.72   13.57
   5   2   3  337.62   13.84
   5   2   3  326.04   13.87
  -5   2  -3  334.40   14.16
   6  -2   3   26.23    1.49
   6  -2   3   24.99    1.56
  -6  -2  -3   24.27    1.46
  -6  -2  -3   26.95    1.49
   6   2   3   23.88    1.36
  -6   2  -3   27.11    1.39
  -6   2  -3   26.58    1.18
  -6   2  -3   25.88    1.61
   6   2   3   24.08    1.65
   6   2   3   25.60    1.39
  -6   2  -3   24.94    1.35
  -7  -2  -3  304.29   13.70
  -7  -2  -3  290.60   13.38
   7  -2   3  308.71   14.47
   7  -2   3  316.13   12.91
  -7  -2  -3  304.56   12.60
  -7   2  -3  314.31   13.41
  -7   2  -3  297.78   13.76
   7   2   3  305.26   13.12
  -7   2  -3  309.17   12.87
  -7   2  -3  338.17   12.96
   7   2   3  285.17   14.56
   7   2   3  314.29   13.18
  -8  -2  -3  148.08    6.83
   8  -2   3  150.46    7.16
  -8  -2  -3  154.62    6.56
   8  -2   3  147.13    6.44
  -8  -2  -3  141.34    6.66
  -8   2  -3  148.93    6.33
   8   2   3  138.12    7.27
  -8   2  -3  149.07    6.56
   8   2   3  144.31    6.44
  -8   2  -3  138.67    6.87
  -9  -2  -3  102.44    4.98
   9  -2   3  105.39    5.30
   9  -2   3  107.01    4.83
  -9  -2  -3  103.94    5.12
  -9  -2  -3  113.23    4.91
   9  -2   3  108.68    4.86
   9   2   3  106.07    5.48
  -9   2  -3   99.46    5.14
   9   2   3   99.86    4.74
  -9   2  -3  102.52    4.66
 -10  -2  -3   87.47    4.34
  10  -2   3   88.52    4.20
  10  -2   3   94.33    4.64
  10  -2   3   79.04    4.15
 -10  -2  -3   88.60    4.50
 -10   2  -3   88.77    4.03
 -10   2  -3   88.36    4.60
  10   2   3   95.89    4.06
  10   2   3   88.88    4.12
  10   2   3   86.41    4.75
  11  -2   3   -0.28    0.53
  11  -2   3   -0.33    0.39
 -11  -2  -3    0.03    0.67
 -11  -2  -3    0.05    0.44
  11   2   3    0.88    0.39
 -11   2  -3    0.63    0.38
  11   2   3    0.44    0.49
  11   2   3   -0.30    0.29
 -11   2  -3   -0.46    0.62
 -11   2  -3    0.80    0.67
 -12  -2  -3   99.92    4.88
  12  -2   3   90.44    4.65
 -12  -2  -3   93.61    5.00
  12  -2   3  106.36    5.22
 -12   2  -3   92.47    5.00
  12   2   3   96.52    4.56
 -12   2  -3  103.69    5.24
 -12   2  -3   97.74    4.48
  12   2   3  102.00    4.54
  12   2   3   97.45    5.28
  13  -2   3   30.05    1.98
  13  -2   3   24.59    1.85
 -13  -2  -3   29.42    2.10
 -13  -2  -3   26.27    1.90
 -13   2  -3   28.96    2.25
  13   2   3   26.74    2.00
  13   2   3   27.98    1.65
 -13   2  -3   25.62    1.98
  13   2   3   26.33    1.66
 -14  -2  -3   46.08    2.80
  14  -2   3   47.75    2.88
  14  -2   3   44.69    2.71
 -14  -2  -3   46.42    3.01
  14   2   3   45.13    2.95
 -14   2  -3   45.46    2.93
  14   2   3   48.60    2.58
 -14   2  -3   58.09    3.33
  15  -2   3   25.70    1.88
 -15  -2  -3   26.88    1.92
 -15  -2  -3   26.78    2.17
  15  -2   3   26.11    1.92
  15   2   3   27.95    1.77
 -15   2  -3   32.14    2.41
  15   2   3   24.54    1.97
 -15   2  -3   19.16    1.88
  16  -2   3    8.21    1.18
 -16  -2  -3    7.15    1.37
 -16  -2  -3    7.55    1.18
  16  -2   3    9.89    1.25
  16   2   3    8.58    1.31
  16   2   3    9.85    1.14
 -16   2  -3   12.22    1.70
 -16   2  -3   11.06    1.51
  17  -2   3   32.20    2.32
 -17  -2  -3   27.81    2.43
  17  -2   3   26.08    2.08
 -17  -2  -3   32.37    2.27
  17   2   3   27.93    1.96
 -17   2  -3   32.64    2.61
 -17   2  -3   26.40    2.37
  17   2   3   28.15    2.27
 -18  -2  -3    0.38    0.97
  18   2   3    0.24    0.61
 -18  -3   3   27.33    1.96
  18   3  -3   24.53    2.05
  17  -3  -3    1.62    1.07
 -17  -3   3    1.84    0.67
  17   3  -3   -0.06    0.58
 -17   3   3    1.12    0.81
 -17   3   3    1.80    0.66
  16  -3  -3   29.60    2.24
 -16  -3   3   27.74    1.93
  16   3  -3   27.33    2.15
 -16   3   3   30.00    2.19
  16   3  -3   34.29    2.12
 -16   3   3   29.41    1.99
 -15  -3   3   17.15    1.35
  15  -3  -3   15.80    1.69
 -15   3   3   18.60    1.44
 -15   3   3   15.19    1.55
  15   3  -3   17.99    1.48
  15   3  -3   15.87    1.46
 -14  -3   3   15.67    1.24
  14  -3  -3   12.93    1.47
  14   3  -3   14.15    1.38
 -14   3   3   14.64    1.21
 -14   3   3   13.85    1.44
  14   3  -3   12.66    1.41
 -13  -3   3   94.38    4.41
  13  -3  -3   88.83    4.50
  13   3  -3   94.54    4.89
  13   3  -3   88.39    4.46
 -13   3   3   87.72    4.60
 -13   3   3   87.48    4.34
  12  -3  -3    1.99    0.54
  12  -3  -3    1.82    0.77
 -12  -3   3    1.05    0.44
 -12   3   3    1.23    0.60
  12   3  -3    2.10    0.66
 -12   3   3    1.72    0.53
  12   3  -3    1.19    0.55
 -12   3   3    2.12    0.62
  11  -3  -3   78.90    4.13
 -11  -3   3   87.75    3.86
  11  -3  -3   93.89    4.38
 -11  -3   3   86.50    4.05
  11   3  -3   86.77    4.19
  11   3  -3   81.85    4.49
 -11   3   3   80.85    4.07
 -11   3   3   81.49    4.27
 -10  -3   3   35.95    1.97
  10  -3  -3   39.84    2.25
 -10  -3   3   38.83    1.88
 -10  -3   3   37.94    2.03
  10  -3  -3   41.07    2.16
 -10   3   3   36.95    2.20
  10   3  -3   34.76    2.15
 -10   3   3   36.84    2.09
  10   3  -3   36.83    2.26
  -9  -3   3   69.48    3.14
   9  -3  -3   66.79    3.37
  -9  -3   3   74.23    3.37
   9  -3  -3   73.16    3.55
  -9   3   3   66.34    3.36
   9   3  -3   66.10    3.43
   9   3  -3   68.06    3.68
  -9   3   3   71.44    3.55
   8  -3  -3  141.03    6.59
  -8  -3   3  139.67    6.33
   8  -3  -3  136.97    6.36
   8  -3  -3  144.49    6.02
  -8  -3   3  148.05    6.24
  -8  -3   3  138.13    5.87
  -8   3   3  135.23    6.11
   8   3  -3  138.32    6.26
  -8   3   3  134.42    6.39
   8   3  -3  136.73    6.73
  -8   3   3  122.27    5.99
  -7  -3   3    8.16    0.89
   7  -3  -3    7.69    0.78
  -7  -3   3    7.95    0.67
   7  -3  -3    7.72    0.65
   7  -3  -3    7.61    0.65
  -7  -3   3    7.24    0.53
  -7   3   3    5.83    0.71
   7   3  -3    6.47    0.72
   7   3  -3    7.22    0.62
   7   3  -3    6.95    0.81
  -7   3   3    7.07    0.62
  -7   3   3    7.75    0.80
   6  -3  -3  217.89    9.97
  -6  -3   3  231.73    9.39
   6  -3  -3  226.18    9.08
  -6  -3   3  194.88    8.90
  -6  -3   3  206.48    9.37
   6  -3  -3  221.42    9.55
   6   3  -3  202.51   10.06
   6   3  -3  215.95    9.33
   6   3  -3  210.08    9.38
  -6   3   3  198.71    9.09
  -6   3   3  219.06    9.12
  -6   3   3  216.66    9.58
  -5  -3   3    0.23    0.37
   5  -3  -3    0.51    0.28
   5  -3  -3    0.51    0.24
   5  -3  -3    0.13    0.34
  -5  -3   3    0.39    0.22
  -5  -3   3    0.47    0.18
   5  -3  -3    0.21    0.22
   5   3  -3    0.77    0.24
  -5   3   3    0.41    0.28
  -5   3   3    0.42    0.24
   5   3  -3    0.28    0.24
  -4  -3   3  194.05    8.60
  -4  -3   3  195.20    8.22
   4  -3  -3  199.25    8.34
   4  -3  -3  189.64    8.23
   4  -3  -3  193.23    8.73
  -4  -3   3  213.44    8.56
   4  -3  -3  203.24    9.16
  -4   3   3  201.27    8.40
   4   3  -3  202.87    8.64
  -4   3   3  186.37    8.75
   4   3  -3  192.33    9.24
   4   3  -3  190.45    8.58
   3  -3  -3   87.67    4.02
   3  -3  -3   87.11    4.11
  -3  -3   3   83.07    3.97
  -3  -3   3   85.93    3.72
   3  -3  -3   84.03    3.76
  -3   3   3   86.13    4.00
   3   3  -3   89.81    4.22
   3   3  -3   88.95    3.93
   3   3  -3   89.66    3.94
   2  -3  -3   56.71    2.73
  -2  -3   3   58.69    2.53
   2  -3  -3   59.26    2.57
  -2  -3   3   57.75    2.74
   2   3  -3   59.10    2.70
   2   3  -3   57.84    2.68
   2   3  -3   56.61    2.86
  -2   3   3   57.38    2.60
  -2   3   3   57.11    2.73
   1  -3  -3  540.39   23.20
  -1  -3   3  557.91   22.44
   1  -3  -3  523.98   23.85
  -1  -3   3  544.49   22.77
  -1  -3   3  542.75   23.38
  -1   3   3  610.99   25.41
   1   3  -3  554.57   25.48
  -1   3   3  560.02   24.10
  -1   3   3  542.98   23.31
   1   3  -3  543.23   23.85
   1   3  -3  536.25   23.58
   1   3  -3  597.68   23.95
   0  -3   3    2.17    0.38
   0  -3   3    1.46    0.25
   0  -3  -3    1.59    0.26
   0  -3   3    1.73    0.26
   0  -3   3    1.27    0.32
   0   3  -3    1.36    0.30
   0   3  -3    2.13    0.25
   0   3  -3    1.40    0.28
   0   3   3    1.32    0.29
   0   3   3    1.33    0.22
   0   3   3    1.02    0.26
   1  -3   3  636.88   25.86
   1  -3   3  607.81   25.02
  -1  -3  -3  605.65   26.75
  -1  -3  -3  604.07   26.09
   1  -3   3  589.21   28.32
   1   3   3  613.52   25.90
   1   3   3  633.59   28.25
  -1   3  -3  603.83   26.48
   1   3   3  627.94   26.38
  -1   3  -3  639.57   26.72
   2  -3   3  104.85    5.11
  -2  -3  -3  103.64    4.78
   2  -3   3  110.07    4.55
   2  -3   3  105.07    4.52
  -2  -3  -3  104.90    4.64
   2   3   3  107.37    4.62
  -2   3  -3  103.27    4.75
   2   3   3  102.38    4.67
   2   3   3  110.34    5.05
   3  -3   3  298.35   12.40
  -3  -3  -3  291.99   13.17
   3  -3   3  313.77   12.58
   3  -3   3  290.70   13.98
  -3  -3  -3  290.13   12.86
  -3  -3  -3  303.14   12.29
  -3   3  -3  308.53   13.25
   3   3   3  307.08   12.87
   3   3   3  294.28   13.95
   3   3   3  307.17   12.80
  -3   3  -3  301.69   12.52
  -3   3  -3  296.04   13.05
   4  -3   3  356.24   16.57
  -4  -3  -3  351.69   15.24
  -4  -3  -3  363.54   14.53
  -4  -3  -3  343.43   15.58
   4  -3   3  352.64   14.69
   4   3   3  353.91   15.09
   4   3   3  358.32   15.14
  -4   3  -3  343.25   15.69
   4   3   3  358.47   16.56
   4   3   3  365.18   15.21
  -4   3  -3  350.84   15.44
  -4   3  -3  371.18   14.83
  -5  -3  -3    0.74    0.28
   5  -3   3    1.11    0.46
  -5  -3  -3    1.10    0.34
   5  -3   3    0.92    0.36
  -5   3  -3    0.88    0.32
   5   3   3    0.66    0.27
   5   3   3    0.89    0.36
  -5   3  -3    0.66    0.32
  -5   3  -3    0.12    0.42
   5   3   3    0.22    0.28
   6  -3   3  451.18   18.23
  -6  -3  -3  436.14   19.32
  -6  -3  -3  431.44   18.90
   6  -3   3  435.11   20.49
  -6   3  -3  443.98   19.09
  -6   3  -3  453.23   18.33
  -6   3  -3  432.61   19.45
   6   3   3  440.83   18.66
   6   3   3  420.48   20.55
   6   3   3  459.54   18.73
   7  -3   3   46.94    2.64
  -7  -3  -3   48.38    2.44
  -7  -3  -3   49.07    2.51
  -7  -3  -3   46.91    2.49
   7  -3   3   48.42    2.48
   7   3   3   47.91    2.41
   7   3   3   46.91    2.75
  -7   3  -3   50.05    2.66
  -7   3  -3   47.59    2.41
  -7   3  -3   48.64    2.38
  -8  -3  -3  262.65   10.74
   8  -3   3  244.49   11.64
   8  -3   3  247.34   10.44
  -8  -3  -3  230.94   10.74
  -8  -3  -3  246.86   11.03
  -8   3  -3  244.36   10.80
  -8   3  -3  241.40   10.39
   8   3   3  238.03   10.57
   9  -3   3  119.15    5.98
  -9  -3  -3  117.98    5.56
  -9  -3  -3  120.65    5.74
   9  -3   3  124.10    5.48
  -9   3  -3  111.35    5.73
   9   3   3  115.67    5.42
  -9   3  -3  124.19    5.53
  -9   3  -3  122.45    5.35
  10  -3   3   16.27    1.33
  10  -3   3   17.21    1.36
 -10  -3  -3   16.16    1.36
 -10  -3  -3   16.16    1.23
 -10   3  -3   17.18    1.64
  10   3   3   14.02    1.13
  10   3   3   16.47    1.10
 -10   3  -3   17.46    1.17
  11  -3   3   99.14    4.72
  11  -3   3   95.42    5.07
 -11  -3  -3   97.94    4.80
 -11  -3  -3  102.41    5.02
  11   3   3  102.89    4.51
  11   3   3   93.65    5.28
  11   3   3   94.36    4.60
 -11   3  -3   99.61    4.54
 -11   3  -3  100.25    5.13
 -12  -3  -3   12.46    1.39
 -12  -3  -3   11.11    1.20
  12  -3   3   12.66    1.30
  12  -3   3   12.19    1.16
  12   3   3   11.13    1.32
 -12   3  -3   10.29    1.46
  12   3   3   12.09    1.03
 -12   3  -3   11.33    0.98
  12   3   3   10.75    1.03
 -13  -3  -3   78.12    4.23
  13  -3   3   83.99    4.56
  13  -3   3   86.68    4.22
 -13  -3  -3   92.94    4.57
 -13   3  -3   82.70    4.00
  13   3   3   77.42    4.66
 -13   3  -3   85.54    4.73
  13   3   3   86.34    4.09
  13   3   3   82.95    3.99
  14  -3   3    9.82    1.28
 -14  -3  -3   10.83    1.43
 -14  -3  -3    9.74    1.20
  14  -3   3   10.33    1.27
  14   3   3    9.43    1.30
 -14   3  -3   10.54    1.35
  14   3   3   11.92    1.13
  14   3   3    9.61    1.03
 -14   3  -3   11.10    1.58
 -15  -3  -3   23.29    1.79
 -15  -3  -3   26.30    2.14
  15  -3   3   26.24    1.94
  15  -3   3   23.55    1.83
  15   3   3   23.91    1.65
 -15   3  -3   25.10    2.01
  15   3   3   19.11    1.86
 -15   3  -3   29.60    2.31
 -16  -3  -3   26.18    1.99
  16  -3   3   27.44    2.05
 -16  -3  -3   25.83    2.24
  16  -3   3   25.69    1.96
 -16   3  -3   27.20    2.21
 -16   3  -3   27.34    2.35
  16   3   3   27.88    1.83
  16   3   3   23.34    2.07
 -17  -3  -3    0.56    0.61
  17  -3   3    0.66    0.79
 -17   3  -3    2.08    1.05
  17   3   3   -0.13    0.89
 -17   3  -3    1.51    1.00
 -18   4   3    1.20    0.67
  17  -4  -3    9.89    1.52
 -17  -4   3   10.61    1.25
  17   4  -3    9.97    1.35
 -17   4   3   11.73    1.38
 -17   4   3   12.29    1.58
  17   4  -3   13.44    1.59
  16  -4  -3    1.09    1.04
 -16  -4   3    1.62    0.67
 -16   4   3    0.66    0.56
  16   4  -3    1.44    0.71
 -16   4   3    1.62    0.83
  16   4  -3    0.49    0.65
 -15  -4   3    9.05    1.08
  15  -4  -3    6.34    1.23
 -15   4   3    8.05    1.10
  15   4  -3   10.62    1.25
  15   4  -3    9.30    1.25
 -15   4   3    9.57    1.25
  14  -4  -3   18.54    1.81
 -14  -4   3   20.96    1.48
  14   4  -3   21.53    1.65
  14   4  -3   21.14    1.73
 -14   4   3   20.54    1.61
 -14   4   3   21.30    1.73
  13  -4  -3    3.14    0.92
 -13  -4   3    4.54    0.72
 -13   4   3    4.44    0.83
 -13   4   3    4.03    0.88
  13   4  -3    3.80    0.80
  13   4  -3    2.96    0.73
  12  -4  -3   37.18    2.33
 -12  -4   3   38.64    2.11
  12   4  -3   36.16    2.26
  12   4  -3   36.66    2.43
 -12   4   3   37.63    2.24
 -12   4   3   37.91    2.33
  11  -4  -3    0.50    0.68
 -11  -4   3    0.72    0.37
  11   4  -3   -0.02    0.41
 -11   4   3    1.16    0.48
 -11   4   3    0.90    0.53
  11   4  -3   -0.04    0.50
 -10  -4   3   25.43    1.54
  10  -4  -3   26.51    1.85
  10  -4  -3   28.47    1.65
 -10  -4   3   29.01    1.45
  10   4  -3   28.57    1.82
  10   4  -3   24.42    1.53
 -10   4   3   26.06    1.82
  10   4  -3   27.94    1.85
 -10   4   3   26.83    1.72
   9  -4  -3   13.71    1.29
   9  -4  -3   14.79    1.07
  -9  -4   3   14.96    1.02
  -9  -4   3   16.06    0.91
   9   4  -3   14.92    1.22
   9   4  -3   13.39    1.00
  -9   4   3   14.10    1.26
  -9   4   3   14.42    1.15
   9   4  -3   13.79    1.19
   8  -4  -3    0.70    0.38
   8  -4  -3   -0.16    0.55
  -8  -4   3    0.83    0.35
  -8  -4   3    0.90    0.26
   8   4  -3    0.66    0.37
   8   4  -3    1.34    0.50
  -8   4   3    0.26    0.39
   8   4  -3    1.17    0.32
  -7  -4   3   87.16    3.76
   7  -4  -3   86.66    3.97
   7  -4  -3   90.53    4.25
   7  -4  -3   93.06    3.83
  -7   4   3   76.42    3.97
  -7   4   3   85.91    3.83
   7   4  -3   81.67    4.11
   7   4  -3   84.52    4.38
   6  -4  -3    0.64    0.33
   6  -4  -3    0.80    0.48
  -6  -4   3    0.11    0.18
   6  -4  -3    0.39    0.30
  -6  -4   3    0.20    0.42
   6  -4  -3    0.64    0.31
  -6  -4   3   -0.17    0.28
   6   4  -3    0.61    0.26
  -6   4   3    0.59    0.27
  -6   4   3    0.06    0.33
   6   4  -3    0.39    0.30
  -5  -4   3  149.61    6.96
  -5  -4   3  164.75    6.82
   5  -4  -3  161.50    6.65
   5  -4  -3  162.82    7.36
  -5  -4   3  157.47    6.57
   5  -4  -3  151.08    6.64
   5  -4  -3  153.90    7.07
  -5   4   3  152.51    6.70
   5   4  -3  159.96    6.92
   5   4  -3  144.91    7.43
  -5   4   3  150.07    7.06
   4  -4  -3   13.03    0.83
   4  -4  -3   10.85    0.86
   4  -4  -3   12.85    0.92
  -4  -4   3   13.55    0.74
  -4  -4   3   13.32    0.99
  -4  -4   3   12.46    0.65
   4  -4  -3   12.89    0.75
   4   4  -3   11.39    0.86
  -4   4   3   12.22    0.78
   4   4  -3   12.42    0.82
  -4   4   3   11.79    0.88
   4   4  -3   12.81    0.90
   3  -4  -3  159.03    6.66
  -3  -4   3  153.53    6.90
  -3  -4   3  159.88    6.57
   3  -4  -3  153.55    7.01
   3  -4  -3  152.78    7.31
   3   4  -3  154.02    7.42
  -3   4   3  158.27    7.02
   3   4  -3  154.55    6.92
   3   4  -3  161.15    6.93
  -3   4   3  153.57    6.72
   2  -4  -3   55.15    2.52
  -2  -4   3   56.53    2.46
  -2  -4   3   57.03    2.32
  -2  -4   3   55.22    2.70
  -2  -4   3   53.23    2.47
  -2   4   3   56.23    2.57
  -2   4   3   52.75    2.67
   2   4  -3   56.81    2.68
  -2   4   3   58.63    2.72
   2   4  -3   55.01    2.64
   2   4  -3   54.07    2.82
  -1  -4   3    0.93    0.36
  -1  -4   3    0.85    0.24
  -1  -4   3    0.86    0.24
  -1   4   3    0.79    0.30
  -1   4   3    0.52    0.19
   1   4  -3    1.11    0.19
   1   4  -3    0.92    0.29
  -1   4   3    0.92    0.28
   1   4  -3    0.70    0.25
   1   4  -3    0.46    0.24
  -1   4   3    0.80    0.30
   0  -4   3  264.26   11.52
   0  -4   3  287.93   11.36
   0  -4   3  283.35   11.86
   0   4  -3  289.49   12.09
   0   4   3  272.90   11.83
   0   4  -3  267.90   12.09
   0   4   3  275.92   12.19
   1  -4   3    1.88    0.36
  -1  -4  -3    1.49    0.27
   1  -4   3    1.62    0.31
   1  -4   3    1.35    0.35
  -1  -4  -3    1.72    0.28
   1  -4   3    1.85    0.37
  -1   4  -3    1.72    0.35
   1   4   3    2.11    0.33
   1   4   3    1.87    0.29
  -1   4  -3    2.20    0.33
   1   4   3    2.06    0.39
   2  -4   3  189.29    7.91
  -2  -4  -3  183.86    8.41
   2  -4   3  175.19    8.95
   2  -4   3  197.21    8.10
  -2  -4  -3  185.65    8.19
  -2   4  -3  194.81    8.41
   2   4   3  197.99    8.23
   2   4   3  191.86    8.22
  -2   4  -3  186.15    8.37
   2   4   3  190.89    8.89
   3  -4   3   80.68    3.35
   3  -4   3   73.83    3.86
  -3  -4  -3   76.94    3.25
  -3  -4  -3   75.40    3.58
  -3  -4  -3   77.16    3.49
   3  -4   3   74.39    3.43
   3   4   3   76.05    3.81
  -3   4  -3   73.30    3.58
   3   4   3   79.49    3.57
   3   4   3   78.32    3.41
  -3   4  -3   79.12    3.64
   4  -4   3   39.35    2.19
  -4  -4  -3   39.97    1.99
   4  -4   3   39.27    1.99
  -4  -4  -3   37.51    1.94
  -4  -4  -3   40.26    1.69
  -4   4  -3   41.97    2.12
   4   4   3   39.52    2.16
   4   4   3   40.50    1.79
  -4   4  -3   34.74    1.98
  -4   4  -3   40.16    2.01
   4   4   3   37.29    2.02
  -5  -4  -3  157.12    6.95
  -5  -4  -3  160.25    6.48
   5  -4   3  157.73    6.79
   5  -4   3  155.43    7.60
  -5  -4  -3  160.56    7.11
   5   4   3  149.85    6.91
  -5   4  -3  150.06    6.82
  -5   4  -3  158.23    7.07
   5   4   3  159.70    6.97
  -5   4  -3  158.48    7.23
   5   4   3  163.23    6.80
   5   4   3  155.80    7.61
   6  -4   3   13.26    1.07
   6  -4   3   12.72    1.11
  -6  -4  -3   12.62    0.92
  -6  -4  -3   12.99    0.93
  -6   4  -3   13.20    1.00
   6   4   3   13.29    1.00
   6   4   3   13.09    0.95
  -6   4  -3   13.58    0.95
  -6   4  -3   13.79    1.16
   6   4   3   12.44    1.05
  -7  -4  -3  183.51    8.45
   7  -4   3  186.18    9.02
  -7  -4  -3  185.10    8.28
   7  -4   3  186.73    8.10
   7   4   3  187.90    8.23
  -7   4  -3  187.79    8.38
  -7   4  -3  190.42    8.10
  -8  -4  -3   22.55    1.42
   8  -4   3   22.43    1.58
   8  -4   3   22.32    1.53
  -8  -4  -3   23.31    1.47
  -8   4  -3   21.15    1.54
  -8   4  -3   20.78    1.40
  -8   4  -3   22.79    1.42
   8   4   3   22.45    1.41
   9  -4   3   41.62    2.48
   9  -4   3   41.82    2.42
  -9  -4  -3   50.29    2.50
  -9  -4  -3   39.63    2.27
   9   4   3   38.50    2.26
  -9   4  -3   40.49    2.51
  -9   4  -3   41.63    2.27
  -9   4  -3   43.96    2.32
   9   4   3   45.09    2.20
 -10  -4  -3   47.24    2.55
 -10  -4  -3   40.62    2.36
  10  -4   3   40.77    2.42
  10  -4   3   43.63    2.58
 -10   4  -3   43.37    2.33
  10   4   3   39.40    2.29
  10   4   3   43.23    2.23
 -10   4  -3   41.06    2.29
 -10   4  -3   45.89    2.66
 -11  -4  -3   -0.34    0.62
  11  -4   3    0.09    0.41
 -11  -4  -3    0.11    0.42
  11  -4   3    0.25    0.60
 -11   4  -3   -0.50    0.62
  11   4   3    0.48    0.36
  11   4   3    0.01    0.42
 -11   4  -3    0.57    0.46
 -12  -4  -3   40.92    2.45
  12  -4   3   41.60    2.55
 -12  -4  -3   51.64    2.78
  12  -4   3   41.97    2.56
  12   4   3   42.15    2.28
  12   4   3   40.53    2.36
  12   4   3   36.00    2.72
 -12   4  -3   41.47    2.80
 -12   4  -3   45.82    2.40
  13  -4   3    3.47    0.75
  13  -4   3    3.31    0.91
 -13  -4  -3    2.49    0.94
 -13  -4  -3    3.38    0.73
  13   4   3    2.36    0.78
 -13   4  -3    3.88    0.74
  13   4   3    2.68    0.65
  13   4   3    3.74    0.66
 -13   4  -3    2.12    0.84
 -14  -4  -3   29.01    2.17
 -14  -4  -3   25.89    1.84
  14  -4   3   25.27    1.96
  14  -4   3   26.11    1.91
  14   4   3   25.72    1.75
 -14   4  -3   26.78    1.76
  14   4   3   28.04    1.74
  14   4   3   21.79    2.03
 -14   4  -3   25.16    2.22
  15  -4   3    4.08    1.03
 -15  -4  -3    4.07    0.90
  15  -4   3    6.20    1.02
  15   4   3    3.91    0.98
 -15   4  -3    2.42    1.07
  15   4   3    4.41    0.84
  16  -4   3    4.17    1.01
 -16  -4  -3    5.34    1.00
  16  -4   3    6.08    1.08
 -16   4  -3    5.14    1.33
  16   4   3    3.58    1.00
  17  -4   3   10.97    1.38
 -17   4  -3    9.02    1.62
  17   5  -3   -0.25    0.55
  17   5  -3   -0.44    0.68
 -17   5   3   -0.27    0.52
  16  -5  -3   -0.59    0.92
 -16  -5   3    0.52    0.59
  16   5  -3    0.04    0.67
 -16   5   3    0.53    0.63
 -16   5   3    1.28    0.81
  16   5  -3    0.34    0.81
 -15  -5   3   -0.40    0.41
  15  -5  -3   -1.30    0.80
 -15   5   3    0.91    0.63
  15   5  -3   -0.27    0.59
  15   5  -3   -0.21    0.57
 -15   5   3    0.21    0.64
 -14  -5   3    3.38    0.68
  14  -5  -3    2.23    1.07
  14   5  -3    1.67    0.67
 -14   5   3    2.71    0.73
 -14   5   3    2.34    0.81
  14   5  -3    3.75    0.86
 -13  -5   3    3.53    0.68
  13  -5  -3    1.63    0.90
 -13   5   3    3.58    0.81
  13   5  -3    2.99    0.78
 -13   5   3    2.04    0.78
  13   5  -3    3.35    0.84
 -12  -5   3    0.22    0.43
  12  -5  -3    0.31    0.74
 -12   5   3    0.50    0.49
  12   5  -3    0.70    0.50
 -12   5   3   -0.27    0.57
  12   5  -3    0.29    0.56
  11  -5  -3    0.63    0.79
 -11  -5   3    1.45    0.46
  11   5  -3    1.44    0.56
 -11   5   3    0.18    0.45
  11   5  -3   -0.37    0.49
 -10  -5   3    1.81    0.50
  10  -5  -3    2.23    0.80
  10   5  -3    2.55    0.63
 -10   5   3    1.29    0.54
  10   5  -3    2.52    0.69
  -9  -5   3    5.79    0.57
  -9  -5   3    4.87    0.67
   9  -5  -3    6.62    0.75
   9  -5  -3    5.62    0.93
   9   5  -3    6.44    0.92
  -9   5   3    6.26    0.85
   9   5  -3    5.56    0.63
   9   5  -3    6.01    0.86
   8  -5  -3   -0.06    0.63
  -8  -5   3   -0.20    0.29
   8  -5  -3   -0.11    0.35
  -8  -5   3    0.02    0.20
   8   5  -3    0.31    0.28
   8   5  -3    0.24    0.44
   8   5  -3    0.29    0.37
  -8   5   3    0.16    0.39
   7  -5  -3    3.61    0.55
  -7  -5   3    2.60    0.47
  -7  -5   3    3.40    0.41
   7  -5  -3    3.14    0.59
  -7  -5   3    2.47    0.68
   7  -5  -3    3.00    0.67
  -7   5   3    3.50    0.61
   7   5  -3    2.42    0.61
   7   5  -3    3.21    0.61
   6  -5  -3    4.85    0.59
   6  -5  -3    5.45    0.76
  -6  -5   3    3.60    0.72
   6  -5  -3    4.54    0.47
  -6  -5   3    4.56    0.54
  -6  -5   3    4.50    0.47
   6  -5  -3    5.00    0.71
   6   5  -3    4.58    0.53
   6   5  -3    3.13    0.67
   6   5  -3    3.14    0.56
  -6   5   3    3.02    0.57
  -6   5   3    4.19    0.48
  -5  -5   3    2.06    0.33
   5  -5  -3    2.24    0.47
  -5  -5   3    1.78    0.55
   5  -5  -3    2.83    0.56
   5  -5  -3    2.19    0.37
   5  -5  -3    2.69    0.44
  -5   5   3    1.68    0.36
  -5   5   3    2.07    0.50
   5   5  -3    2.49    0.49
   5   5  -3    2.29    0.40
  -4  -5   3    5.46    0.78
   4  -5  -3    6.93    0.75
   4  -5  -3    5.17    0.67
   4  -5  -3    6.56    0.55
  -4  -5   3    5.68    0.50
   4  -5  -3    5.97    0.61
   4   5  -3    6.23    0.62
  -4   5   3    6.35    0.68
   4   5  -3    5.97    0.69
   4   5  -3    5.15    0.64
  -4   5   3    6.98    0.61
   3  -5  -3    0.92    0.30
  -3  -5   3    0.96    0.26
   3  -5  -3    0.80    0.30
  -3  -5   3    1.00    0.43
  -3  -5   3    0.60    0.13
  -3   5   3    0.25    0.33
   3   5  -3    0.64    0.34
   3   5  -3    0.45    0.30
  -3   5   3    0.02    0.27
  -3   5   3    0.37    0.35
   3   5  -3    0.38    0.28
  -2  -5   3   18.93    1.21
  -2  -5   3   18.45    0.90
  -2  -5   3   19.40    0.91
  -2  -5   3   18.20    1.02
   2  -5  -3   18.62    1.05
   2   5  -3   16.28    1.09
   2   5  -3   18.55    1.19
  -2   5   3   18.52    1.08
  -2   5   3   20.66    1.15
  -2   5   3   17.86    1.15
  -2   5   3   17.88    1.06
  -1  -5   3    7.84    0.56
  -1  -5   3    6.30    0.55
  -1  -5   3    6.46    0.73
  -1   5   3    7.67    0.66
   1   5  -3    7.75    0.67
   1   5  -3    7.49    0.70
   1   5  -3    8.08    0.51
  -1   5   3    7.70    0.66
  -1   5   3    7.03    0.67
   0  -5   3    5.69    0.55
   0  -5   3    4.92    0.60
   0  -5   3    4.84    0.50
   0   5   3    5.00    0.56
   0   5  -3    5.19    0.59
   0   5   3    5.29    0.52
   0   5   3    4.79    0.52
   0   5   3    5.60    0.60
   0   5  -3    5.81    0.49
  -1  -5  -3   24.26    1.33
   1  -5   3   23.27    1.25
  -1  -5  -3   23.63    1.25
   1  -5   3   24.89    1.29
   1  -5   3   22.68    1.48
   1  -5   3   25.14    1.33
  -1   5  -3   21.99    1.34
  -1   5  -3   22.65    1.24
   1   5   3   22.94    1.36
   1   5   3   23.43    1.25
   1   5   3   22.62    1.37
  -2  -5  -3    0.36    0.24
   2  -5   3   -0.41    0.29
   2  -5   3    0.03    0.38
   2  -5   3    0.44    0.29
   2  -5   3   -0.03    0.28
  -2  -5  -3    0.16    0.20
   2   5   3    0.14    0.22
  -2   5  -3   -0.01    0.27
  -2   5  -3    0.32    0.30
   2   5   3    0.05    0.22
   2   5   3    0.85    0.36
  -3  -5  -3    0.85    0.28
   3  -5   3    1.90    0.46
  -3  -5  -3    1.78    0.26
   3  -5   3    0.92    0.34
   3  -5   3    1.00    0.46
  -3  -5  -3    2.08    0.35
   3   5   3    1.72    0.39
   3   5   3    1.24    0.28
   3   5   3    0.72    0.39
  -3   5  -3    1.51    0.42
  -4  -5  -3    0.84    0.28
  -4  -5  -3    1.53    0.23
  -4  -5  -3    1.38    0.34
   4  -5   3    1.63    0.52
   4  -5   3    1.18    0.43
   4   5   3    1.18    0.44
  -4   5  -3    1.09    0.44
  -4   5  -3    1.92    0.48
   4   5   3    1.29    0.26
  -4   5  -3    1.05    0.38
   4   5   3    1.16    0.36
   5  -5   3    3.09    0.65
   5  -5   3    2.43    0.55
  -5  -5  -3    2.36    0.45
  -5  -5  -3    2.70    0.41
  -5   5  -3    2.64    0.53
  -5   5  -3    2.27    0.56
  -5   5  -3    3.41    0.54
   5   5   3    2.54    0.49
   6  -5   3    9.92    0.99
  -6  -5  -3    8.17    0.71
  -6  -5  -3    8.76    0.73
   6  -5   3    7.75    0.89
  -6   5  -3    7.04    0.78
  -6   5  -3    6.81    0.84
  -6   5  -3    8.23    0.88
   6   5   3    6.85    0.77
  -7  -5  -3    0.82    0.37
   7  -5   3    1.09    0.58
  -7  -5  -3    0.67    0.37
   7  -5   3    0.66    0.44
  -7   5  -3    0.45    0.41
  -7   5  -3    0.90    0.42
  -7   5  -3    1.17    0.52
   7   5   3    1.15    0.45
  -8  -5  -3    0.78    0.43
   8  -5   3   -0.59    0.61
  -8  -5  -3   -0.04    0.37
   8  -5   3    0.17    0.45
  -8   5  -3    0.51    0.43
   8   5   3    0.00    0.34
  -8   5  -3   -0.07    0.37
  -8   5  -3    0.72    0.53
   9  -5   3    2.75    0.80
  -9  -5  -3    2.26    0.62
   9  -5   3    1.79    0.54
  -9  -5  -3    2.64    0.56
  -9   5  -3    2.53    0.57
  -9   5  -3    3.75    0.78
   9   5   3    2.40    0.56
  -9   5  -3    1.61    0.57
   9   5   3    2.08    0.47
  10  -5   3    0.31    0.47
 -10  -5  -3   -0.60    0.49
  10  -5   3    0.21    0.60
 -10  -5  -3    0.03    0.41
 -10   5  -3   -0.41    0.36
  10   5   3   -0.38    0.37
 -10   5  -3    0.25    0.57
 -10   5  -3   -0.53    0.40
  10   5   3    0.17    0.31
 -11  -5  -3    1.06    0.67
  11  -5   3    1.02    0.56
  11  -5   3    0.29    0.65
 -11  -5  -3    0.08    0.39
 -11   5  -3    0.09    0.47
 -11   5  -3    0.77    0.67
  11   5   3    0.16    0.34
  11   5   3   -0.33    0.34
  12  -5   3    0.48    0.55
  12  -5   3    0.97    0.71
 -12  -5  -3    1.27    0.55
 -12   5  -3    0.63    0.55
  12   5   3    0.68    0.51
 -12   5  -3    0.44    0.68
  13  -5   3    1.99    0.66
 -13  -5  -3    2.45    0.66
  13  -5   3    1.75    0.80
 -13   5  -3    1.62    0.75
  13   5   3    1.35    0.56
 -13   5  -3   -0.06    0.49
  14  -5   3   -0.38    0.52
 -14  -5  -3   -0.40    0.48
  14  -5   3   -0.68    0.63
 -14   5  -3   -0.24    0.51
 -14   5  -3   -0.32    0.64
  14   5   3   -0.18    0.46
  14   5   3    0.45    0.64
  15  -5   3    1.00    0.85
  15  -5   3    1.65    0.74
 -15  -5  -3    0.75    0.69
 -15   5  -3    1.71    0.68
  15   5   3    1.33    0.73
 -15   5  -3    0.02    0.76
  15   5   3    0.93    0.65
  16  -5   3    1.66    0.77
  16   5   3    1.27    0.70
 -16   5  -3    0.60    0.93
  16   6  -3   -0.16    0.90
 -15  -6   3   11.60    1.25
  15  -6  -3   11.68    1.71
 -15   6   3   14.84    1.60
  15   6  -3   11.17    1.62
  15   6  -3   11.50    1.44
 -14  -6   3    7.55    0.99
  14  -6  -3    6.73    1.35
  14   6  -3    7.66    1.24
 -14   6   3    8.21    1.20
  14   6  -3    7.07    1.14
  13  -6  -3    3.73    1.16
 -13  -6   3    6.19    0.87
  13   6  -3    4.94    1.00
  13   6  -3    5.84    1.08
 -13   6   3    5.84    1.01
 -12  -6   3   14.84    1.17
  12  -6  -3   15.44    1.64
 -12   6   3   14.85    1.49
  12   6  -3   14.31    1.57
  12   6  -3   12.08    1.41
  11  -6  -3    0.81    0.81
 -11  -6   3    1.04    0.48
 -11   6   3    1.18    0.57
  11   6  -3    0.71    0.60
  11   6  -3    1.13    0.56
  10  -6  -3   28.49    1.95
 -10  -6   3   27.34    1.73
 -10   6   3   30.88    1.96
  10   6  -3   28.07    2.02
  10   6  -3   29.00    1.95
   9  -6  -3   12.21    1.32
  -9  -6   3   10.75    1.29
  -9  -6   3   12.41    0.98
  -9   6   3   15.44    1.24
   9   6  -3   11.06    1.23
   9   6  -3   12.72    1.21
  -8  -6   3   30.98    2.08
  -8  -6   3   31.62    1.80
  -8  -6   3   34.40    1.64
   8  -6  -3   33.15    2.02
   8  -6  -3   30.71    1.96
  -8   6   3   30.41    1.93
   8   6  -3   33.43    2.08
   8   6  -3   30.63    2.06
   7  -6  -3    5.58    0.89
  -7  -6   3    3.90    0.57
  -7  -6   3    4.41    0.49
  -7  -6   3    4.16    0.82
   7  -6  -3    3.24    0.64
   7  -6  -3    4.36    0.64
   7   6  -3    3.61    0.65
  -7   6   3    3.43    0.66
   7   6  -3    3.41    0.75
   6  -6  -3    2.54    0.57
   6  -6  -3    1.36    0.64
  -6  -6   3    2.00    0.38
  -6  -6   3    2.74    0.49
   6  -6  -3    1.67    0.47
  -6  -6   3    3.47    0.74
  -6   6   3    2.08    0.53
   6   6  -3    1.57    0.48
   6   6  -3    2.89    0.48
   6   6  -3    1.91    0.61
  -5  -6   3   36.98    2.25
   5  -6  -3   39.52    2.17
  -5  -6   3   41.37    1.91
   5  -6  -3   42.32    2.26
   5  -6  -3   38.59    2.12
   5   6  -3   37.25    2.26
   5   6  -3   37.46    2.18
  -5   6   3   39.69    2.14
   5   6  -3   41.57    2.10
   5   6  -3   37.66    2.20
   4  -6  -3   12.50    0.78
  -4  -6   3    9.61    0.70
  -4  -6   3    9.93    1.08
   4  -6  -3   10.91    0.89
   4  -6  -3   10.23    0.94
   4   6  -3   10.81    0.92
  -4   6   3   11.20    0.82
   4   6  -3   10.00    1.03
   4   6  -3   11.96    0.99
   4   6  -3   10.85    0.84
  -4   6   3   10.64    0.98
  -3  -6   3   42.23    2.05
   3  -6  -3   42.63    2.16
  -3  -6   3   38.79    2.29
   3  -6  -3   43.94    2.33
   3  -6  -3   44.46    2.07
   3   6  -3   40.84    2.28
  -3   6   3   41.65    2.15
  -3   6   3   45.98    2.28
   3   6  -3   45.76    2.25
  -2  -6   3   51.49    2.52
  -2  -6   3   52.27    2.76
   2   6  -3   58.89    2.75
   2   6  -3   50.84    2.76
  -2   6   3   55.50    2.73
  -2   6   3   59.54    2.75
  -1  -6   3   24.60    1.52
  -1  -6   3   24.22    1.33
  -1   6   3   26.47    1.49
  -1   6   3   26.21    1.46
  -1   6   3   24.81    1.47
   1   6  -3   22.74    1.45
   1   6  -3   24.87    1.51
  -1   6   3   26.56    1.45
   0  -6   3   45.82    2.70
   0  -6   3   51.09    2.26
   0  -6   3   46.63    2.33
   0  -6   3   48.82    2.46
   0   6  -3   48.93    2.32
   0   6   3   51.42    2.57
   0   6   3   49.60    2.42
   0   6   3   49.10    2.46
   0   6   3   49.94    2.48
   0   6  -3   46.56    2.51
   1  -6   3    6.75    0.66
   1  -6   3    5.95    0.78
   1  -6   3    6.13    0.70
  -1  -6  -3    7.09    0.61
   1  -6   3    7.03    0.69
   1   6   3    6.44    0.74
  -1   6  -3    6.68    0.75
  -1   6  -3    7.46    0.64
   1   6   3    6.70    0.64
   1   6   3    6.24    0.62
  -2  -6  -3   55.57    2.74
  -2  -6  -3   56.80    2.52
  -2  -6  -3   52.66    2.65
   2  -6   3   55.74    3.04
   2  -6   3   53.58    2.64
   2  -6   3   57.02    2.68
   2  -6   3   59.30    2.64
   2   6   3   55.98    2.65
  -2   6  -3   54.48    2.82
   2   6   3   55.46    2.91
  -2   6  -3   54.53    2.71
  -3  -6  -3   62.07    2.71
  -3  -6  -3   60.93    2.98
   3  -6   3   62.17    2.91
  -3  -6  -3   60.46    2.93
   3  -6   3   59.29    3.29
   3  -6   3   61.42    2.92
  -3   6  -3   59.16    3.06
  -3   6  -3   65.04    3.04
   3   6   3   56.94    2.98
   3   6   3   64.35    2.89
   4  -6   3   69.71    3.69
  -4  -6  -3   67.00    3.32
   4  -6   3   71.50    3.31
  -4  -6  -3   68.94    3.30
   4  -6   3   68.67    3.26
  -4   6  -3   68.65    3.44
  -4   6  -3   71.76    3.42
   4   6   3   68.89    3.37
  -5  -6  -3   51.04    2.63
   5  -6   3   55.62    3.01
  -5  -6  -3   57.10    2.69
   5  -6   3   58.09    2.74
   5   6   3   49.74    2.72
  -5   6  -3   55.31    2.78
  -5   6  -3   51.42    2.77
  -5   6  -3   52.33    2.77
  -5   6  -3   51.52    2.77
  -6  -6  -3    7.01    0.93
  -6  -6  -3    6.91    0.74
   6  -6   3    7.50    0.94
   6  -6   3    7.76    0.94
  -6  -6  -3    7.02    0.72
  -6   6  -3    6.26    0.78
   6   6   3    6.76    0.81
  -6   6  -3    6.73    0.87
  -6   6  -3    6.88    0.89
   7  -6   3   14.91    1.33
  -7  -6  -3   16.93    1.10
  -7  -6  -3   14.70    1.07
   7  -6   3   15.07    1.29
   7   6   3   14.83    1.18
  -7   6  -3   14.73    1.25
  -7   6  -3   13.66    1.19
  -7   6  -3   13.88    1.14
   8  -6   3   28.15    1.92
  -8  -6  -3   32.33    1.79
  -8  -6  -3   28.75    1.73
   8  -6   3   29.47    1.92
   8   6   3   31.26    1.70
  -8   6  -3   31.66    1.96
  -8   6  -3   28.50    1.85
  -8   6  -3   28.10    1.81
   8   6   3   29.49    1.82
  -9  -6  -3    8.90    0.96
   9  -6   3   11.95    1.29
   9  -6   3   13.54    1.20
  -9   6  -3   12.21    1.21
  -9   6  -3    9.20    1.03
   9   6   3    9.42    1.05
  -9   6  -3   12.63    1.31
  10  -6   3   45.09    2.47
 -10  -6  -3   39.75    2.29
  10  -6   3   38.51    2.45
 -10   6  -3   38.85    2.34
 -10   6  -3   45.25    2.60
  10   6   3   38.82    2.34
 -10   6  -3   37.11    2.31
  11  -6   3    0.69    0.50
  11  -6   3    0.85    0.75
 -11  -6  -3    0.41    0.43
  11   6   3   -0.07    0.45
 -11   6  -3    0.18    0.50
 -11   6  -3   -0.08    0.52
 -12  -6  -3   22.66    1.64
  12  -6   3   22.14    1.82
  12  -6   3   22.49    1.76
  12   6   3   21.81    1.63
 -12   6  -3   22.64    1.68
 -12   6  -3   20.92    1.86
  13  -6   3    2.69    0.75
 -13  -6  -3    3.77    0.79
  13  -6   3    0.55    0.89
 -13   6  -3    3.44    0.97
  13   6   3    3.52    0.78
 -13   6  -3    4.29    0.86
  14  -6   3    2.81    0.81
  14  -6   3    1.95    0.95
 -14  -6  -3    0.97    0.64
 -14   6  -3    1.31    0.83
  14   6   3    2.30    0.78
 -14   6  -3    3.18    0.83
  15  -6   3    8.27    1.16
 -15   6  -3    2.66    1.10
 -15   6  -3    9.07    1.22
  15   6   3    7.42    1.15
  16  -6   3    2.24    0.99
 -16   6  -3    0.44    0.84
 -14  -7   3   15.84    1.42
  14  -7  -3   15.78    1.88
  14   7  -3   15.95    1.75
  14   7  -3   17.01    1.92
 -14   7   3   14.69    1.68
 -13  -7   3   21.33    1.54
  13  -7  -3   20.45    2.02
 -13   7   3   20.39    1.79
  13   7  -3   20.99    1.91
  13   7  -3   20.83    1.84
  12  -7  -3    1.90    1.00
 -12  -7   3    0.45    0.51
 -12   7   3    0.41    0.54
  12   7  -3   -0.19    0.59
  12   7  -3    0.09    0.53
  11  -7  -3   34.47    2.34
 -11  -7   3   34.57    2.08
  11   7  -3   35.24    2.33
  11   7  -3   33.39    2.42
 -11   7   3   35.69    2.29
  10  -7  -3   20.49    1.64
 -10  -7   3   15.22    1.69
 -10  -7   3   18.85    1.34
  10   7  -3   17.46    1.52
 -10   7   3   18.06    1.48
  10   7  -3   17.17    1.55
  -9  -7   3   40.36    2.24
  -9  -7   3   38.36    2.53
   9  -7  -3   40.97    2.46
   9  -7  -3   41.29    2.47
   9   7  -3   41.01    2.57
   9   7  -3   38.73    2.46
  -9   7   3   38.49    2.40
   8  -7  -3   50.66    2.75
  -8  -7   3   47.41    2.54
  -8  -7   3   49.50    2.88
   8  -7  -3   50.26    2.81
   8   7  -3   47.13    2.77
  -8   7   3   47.25    2.70
   8   7  -3   48.54    2.91
  -7  -7   3    8.69    0.89
  -7  -7   3    7.02    1.04
  -7  -7   3    9.68    0.73
   7  -7  -3    8.52    1.02
   7  -7  -3    8.29    1.04
   7   7  -3    8.17    1.03
  -7   7   3   10.07    1.08
   7   7  -3    9.26    1.04
   6  -7  -3   64.45    3.43
  -6  -7   3   69.12    2.99
  -6  -7   3   65.80    3.22
  -6  -7   3   63.73    3.48
   6  -7  -3   65.37    3.26
   6  -7  -3   67.95    3.45
   6   7  -3   59.22    3.52
   6   7  -3   64.65    3.39
  -6   7   3   64.48    3.30
  -5  -7   3    8.19    0.63
   5  -7  -3    6.75    0.87
   5  -7  -3    6.08    0.77
   5  -7  -3    6.05    0.85
  -5  -7   3    7.17    0.98
   5   7  -3    7.47    0.95
   5   7  -3    6.52    0.86
  -5   7   3    6.50    0.85
  -4  -7   3   95.28    4.70
   4  -7  -3   95.61    4.85
  -4  -7   3  101.00    4.29
   4  -7  -3   96.85    4.45
   4   7  -3   95.35    4.66
  -4   7   3   96.37    4.52
   4   7  -3   96.73    4.62
   3  -7  -3   50.77    2.61
   3  -7  -3   55.34    2.52
  -3  -7   3   49.44    2.78
   3  -7  -3   54.86    2.85
  -3  -7   3   49.37    2.45
   3   7  -3   53.01    2.73
  -3   7   3   53.76    2.67
   3   7  -3   48.33    2.74
  -3   7   3   54.76    2.62
  -2  -7   3   68.60    3.22
  -2  -7   3   69.98    3.51
   2  -7  -3   73.47    3.68
  -2   7   3   71.70    3.37
   2   7  -3   67.69    3.49
  -1  -7   3  111.33    4.97
  -1  -7   3  116.38    5.25
   1   7  -3  108.98    5.29
  -1   7   3  115.56    5.19
   0  -7   3    9.06    1.02
   0  -7   3    8.59    0.74
   0  -7   3    8.80    0.92
   0   7   3    9.80    0.82
   0   7  -3    7.56    0.89
   0   7   3    8.95    0.84
   1  -7   3  106.42    4.84
   1  -7   3  109.46    4.97
  -1  -7  -3  116.64    5.13
   1  -7   3  103.23    5.52
   1   7   3  111.66    4.99
  -1   7  -3  104.50    5.10
  -2  -7  -3   50.08    2.61
   2  -7   3   54.13    2.64
   2  -7   3   53.38    3.02
  -2  -7  -3   54.06    2.49
  -2  -7  -3   55.52    2.71
   2   7   3   54.11    2.71
  -2   7  -3   50.14    2.78
  -2   7  -3   53.80    2.65
   2   7   3   54.80    2.63
   3  -7   3   73.58    3.40
  -3  -7  -3   76.34    3.53
  -3  -7  -3   70.95    3.44
   3  -7   3   73.58    3.44
   3  -7   3   73.22    3.90
  -3   7  -3   70.52    3.50
  -3   7  -3   67.05    3.58
   3   7   3   73.91    3.54
  -4  -7  -3  180.14    7.95
  -4  -7  -3  180.22    8.13
   4  -7   3  174.38    7.77
   4  -7   3  184.21    7.72
  -4  -7  -3  184.34    8.08
   4  -7   3  173.64    8.73
  -4   7  -3  181.46    8.13
   4   7   3  168.72    7.94
   5  -7   3   13.25    1.19
  -5  -7  -3   13.92    0.98
  -5  -7  -3   11.62    1.24
  -5  -7  -3   12.91    1.00
   5  -7   3   12.42    1.01
   5  -7   3   14.40    1.20
   5   7   3   13.67    1.10
  -5   7  -3   14.25    1.19
  -6  -7  -3  111.39    5.37
   6  -7   3  113.77    5.08
   6  -7   3  108.11    5.66
  -6  -7  -3  114.62    5.15
  -6   7  -3  107.44    5.17
  -6   7  -3  115.41    5.32
   6   7   3  105.91    5.20
  -6   7  -3  103.66    5.25
   7  -7   3   17.54    1.46
  -7  -7  -3   20.42    1.31
   7  -7   3   19.23    1.50
  -7  -7  -3   16.91    1.49
   7   7   3   19.60    1.42
  -7   7  -3   19.77    1.49
  -7   7  -3   19.85    1.48
  -7   7  -3   17.32    1.38
  -8  -7  -3   55.48    2.89
  -8  -7  -3   54.30    3.17
   8  -7   3   55.63    2.99
   8  -7   3   52.65    3.18
  -8   7  -3   53.64    2.97
  -8   7  -3   58.97    3.13
   8   7   3   55.78    3.01
  -8   7  -3   56.48    3.00
   9  -7   3   62.69    3.67
  -9  -7  -3   66.04    3.39
   9  -7   3   71.82    3.53
  -9   7  -3   67.98    3.64
  -9   7  -3   64.71    3.48
  -9   7  -3   68.16    3.49
   9   7   3   60.98    3.44
  10  -7   3    9.24    1.25
 -10  -7  -3   10.77    1.09
  10  -7   3   10.25    1.19
 -10   7  -3    9.26    1.08
 -10   7  -3   12.54    1.36
  10   7   3    9.18    1.14
 -10   7  -3   10.28    1.19
 -11  -7  -3   62.56    3.31
  11  -7   3   65.53    3.44
  11  -7   3   56.79    3.48
 -11   7  -3   60.30    3.32
 -11   7  -3   59.11    3.33
  11   7   3   63.58    3.40
 -11   7  -3   59.36    3.52
 -12  -7  -3    0.97    0.56
  12  -7   3   -0.37    0.52
  12  -7   3   -0.74    0.81
 -12   7  -3   -0.69    0.52
  12   7   3   -0.18    0.51
 -12   7  -3    1.46    0.75
  13  -7   3   21.01    1.79
  13  -7   3   21.18    2.04
 -13  -7  -3   23.99    1.79
 -13   7  -3   22.60    1.82
 -13   7  -3   22.69    2.02
  13   7   3   24.06    1.82
  14  -7   3   10.30    1.34
  14  -7   3    8.42    1.36
 -14   7  -3   13.50    1.49
 -14   7  -3   10.98    1.61
  15  -7   3    2.94    0.90
 -15   7  -3    3.04    1.07
  13  -8  -3    1.87    1.20
 -13  -8   3    2.11    0.68
 -13   8   3    2.51    0.75
  13   8  -3    3.02    1.05
  12  -8  -3   28.14    2.31
 -12  -8   3   30.63    1.96
  12   8  -3   25.42    2.22
 -12   8   3   28.77    2.17
  12   8  -3   30.75    2.24
  11  -8  -3    7.38    1.35
 -11  -8   3    8.02    0.99
 -11  -8   3    8.20    1.38
 -11   8   3    7.93    1.23
  11   8  -3    7.77    1.23
  11   8  -3    6.55    1.18
  10  -8  -3   58.08    3.23
 -10  -8   3   54.27    2.91
  10  -8  -3   51.55    3.11
 -10  -8   3   51.14    3.27
 -10   8   3   56.38    3.18
  10   8  -3   49.85    3.31
  10   8  -3   55.97    3.22
  -9  -8   3   27.19    1.73
   9  -8  -3   28.08    1.98
  -9  -8   3   25.57    2.03
   9  -8  -3   23.20    1.85
  -9   8   3   28.22    1.95
   9   8  -3   30.61    2.07
   9   8  -3   24.95    1.94
  -8  -8   3   32.02    2.32
   8  -8  -3   33.17    2.24
  -8  -8   3   33.53    2.01
   8  -8  -3   34.83    2.25
  -8   8   3   39.96    2.31
   8   8  -3   35.75    2.32
   8   8  -3   35.81    2.36
  -7  -8   3   42.56    2.60
   7  -8  -3   34.59    2.32
  -7  -8   3   37.02    2.16
   7  -8  -3   41.52    2.35
   7   8  -3   38.86    2.42
  -7   8   3   41.03    2.40
   7   8  -3   40.55    2.50
  -6  -8   3    1.02    0.42
   6  -8  -3    1.42    0.50
   6  -8  -3    0.84    0.60
  -6  -8   3    1.13    0.36
  -6  -8   3    1.02    0.66
  -6   8   3    1.01    0.56
   6   8  -3    0.75    0.57
  -5  -8   3   57.15    3.24
   5  -8  -3   57.03    3.17
   5  -8  -3   58.76    3.03
  -5  -8   3   59.17    2.77
  -5   8   3   59.29    3.10
   5   8  -3   61.19    3.17
   4  -8  -3   32.96    2.04
   4  -8  -3   32.41    1.94
  -4  -8   3   31.89    1.71
  -4  -8   3   34.20    2.14
  -4   8   3   31.25    1.95
  -4   8   3   34.59    1.91
   4   8  -3   35.14    2.05
   4   8  -3   31.47    2.00
   3  -8  -3   77.63    3.98
   3  -8  -3   74.76    3.58
  -3  -8   3   76.85    3.46
  -3  -8   3   75.15    3.83
   3   8  -3   74.32    3.73
  -3   8   3   73.45    3.65
  -3   8   3   77.53    3.68
   3   8  -3   69.73    3.77
   2  -8  -3   78.44    3.60
   2  -8  -3   75.79    4.00
  -2  -8   3   77.97    3.84
  -2  -8   3   73.60    3.50
  -2   8   3   76.70    3.70
  -2   8   3   79.38    3.68
   2   8  -3   74.45    3.70
   2   8  -3   70.41    3.80
  -1  -8   3   24.49    1.45
  -1  -8   3   22.15    1.63
  -1   8   3   25.37    1.49
  -1   8   3   27.66    1.57
  -1   8   3   25.67    1.56
   1   8  -3   23.63    1.63
  -1   8   3   25.99    1.49
   1   8  -3   25.08    1.54
   0  -8   3  137.87    7.12
   0  -8   3  143.26    6.23
   0   8  -3  135.68    6.58
   0   8   3  143.32    6.25
   0   8   3  145.62    6.19
   0   8   3  140.43    6.37
   0   8   3  144.19    6.50
  -1  -8  -3    8.09    0.86
   1  -8   3    9.22    0.90
  -1  -8  -3    8.87    0.86
   1  -8   3    8.97    1.10
  -1  -8  -3    9.58    0.80
  -1   8  -3    7.22    0.94
   1   8   3    9.80    0.80
   1   8   3   10.16    0.95
  -2  -8  -3  136.95    6.49
   2  -8   3  135.88    7.02
   2  -8   3  140.24    6.19
  -2  -8  -3  142.70    6.47
  -2  -8  -3  137.47    6.31
   2   8   3  147.29    6.11
  -2   8  -3  130.47    6.48
   2   8   3  143.16    6.36
  -3  -8  -3   90.36    4.26
   3  -8   3   87.56    4.77
   3  -8   3   87.22    4.21
  -3  -8  -3   92.23    4.51
   3   8   3   89.04    4.34
  -3   8  -3   95.99    4.50
  -4  -8  -3   41.27    2.48
   4  -8   3   40.84    2.58
  -4  -8  -3   39.33    2.22
   4  -8   3   42.97    2.28
  -4   8  -3   43.34    2.44
   4   8   3   44.53    2.40
   5  -8   3  122.28    5.78
  -5  -8  -3  123.73    5.88
  -5  -8  -3  129.94    6.18
   5  -8   3  129.04    6.55
  -5   8  -3  136.58    6.16
   5   8   3  127.38    5.97
  -6  -8  -3    0.38    0.37
   6  -8   3    0.80    0.55
  -6  -8  -3    0.13    0.55
   6  -8   3    1.15    0.49
   6  -8   3    1.81    0.74
   6   8   3    0.79    0.51
  -6   8  -3    1.02    0.57
   7  -8   3   74.50    4.22
   7  -8   3   77.57    3.85
  -7  -8  -3   74.69    3.80
  -7  -8  -3   81.19    4.16
   7  -8   3   73.96    3.73
  -7   8  -3   70.95    3.91
   7   8   3   79.24    3.97
  -7   8  -3   85.39    4.09
  -8  -8  -3   44.32    2.45
   8  -8   3   44.17    2.57
  -8  -8  -3   40.54    2.69
   8  -8   3   38.49    2.64
  -8   8  -3   48.63    2.69
   8   8   3   47.84    2.63
  -8   8  -3   40.50    2.50
  -9  -8  -3   23.36    1.95
  -9  -8  -3   25.77    1.70
   9  -8   3   22.21    1.84
   9  -8   3   26.69    1.93
  -9   8  -3   26.87    1.89
  -9   8  -3   21.77    1.73
   9   8   3   26.72    1.85
  -9   8  -3   25.19    1.89
  10  -8   3   65.60    3.54
 -10  -8  -3   65.88    3.42
  10  -8   3   60.12    3.68
 -10   8  -3   63.52    3.53
 -10   8  -3   65.09    3.63
 -10   8  -3   59.25    3.45
  10   8   3   67.41    3.58
 -11  -8  -3    3.50    0.76
  11  -8   3    2.88    1.04
  11  -8   3    2.43    0.80
  11   8   3    2.95    0.78
 -11   8  -3    2.87    0.82
 -11   8  -3    2.41    0.83
 -11   8  -3    3.57    0.87
  12  -8   3   39.81    2.73
  12  -8   3   41.23    2.76
 -12  -8  -3   42.03    2.58
 -12   8  -3   47.09    2.90
 -12   8  -3   42.21    2.72
  12   8   3   40.55    2.66
  13  -8   3    1.06    0.76
  13  -8   3    0.12    0.85
 -13   8  -3    1.57    0.86
 -11  -9   3   12.26    1.73
  11  -9  -3    8.09    1.48
 -11  -9   3    8.83    1.15
  11  -9  -3   12.25    1.43
  11   9  -3   11.99    1.51
 -11   9   3    8.50    1.41
  11   9  -3   10.91    1.48
 -10  -9   3    3.95    1.26
 -10  -9   3    4.72    0.83
  10  -9  -3    5.95    1.27
  10  -9  -3    4.63    0.91
 -10   9   3    5.46    1.13
  10   9  -3    4.29    0.95
  10   9  -3    3.63    1.00
   9  -9  -3    8.17    1.31
   9  -9  -3    7.05    1.07
  -9  -9   3    7.89    1.33
  -9  -9   3    7.48    0.93
  -9   9   3    7.26    1.17
   9   9  -3    7.51    1.13
   9   9  -3    6.34    1.12
  -8  -9   3   11.34    1.51
  -8  -9   3    9.75    1.06
   8  -9  -3    9.34    1.20
   8  -9  -3    8.87    1.31
   8   9  -3    9.33    1.25
  -8   9   3    9.53    1.23
   7  -9  -3    2.43    0.91
  -7  -9   3    1.56    0.81
   7  -9  -3    2.09    0.63
  -7  -9   3    2.32    0.59
  -7   9   3    3.22    0.78
   7   9  -3    1.93    0.69
   6  -9  -3   19.75    1.59
   6  -9  -3   15.81    1.41
  -6  -9   3   17.92    1.75
  -6  -9   3   17.30    1.33
  -6   9   3   20.34    1.52
   6   9  -3   19.78    1.54
  -5  -9   3    1.96    0.56
   5  -9  -3    3.20    0.84
  -5  -9   3    1.16    0.78
   5  -9  -3    2.35    0.63
  -5   9   3    1.01    0.54
   5   9  -3    2.38    0.65
   4  -9  -3   21.85    1.57
  -4  -9   3   20.70    1.67
  -4  -9   3   21.22    1.30
  -4   9   3   23.60    1.61
   4   9  -3   18.53    1.52
   4   9  -3   22.80    1.62
   3  -9  -3   23.05    1.50
  -3  -9   3   20.38    1.26
   3  -9  -3   17.31    1.50
  -3  -9   3   18.06    1.59
   3   9  -3   20.09    1.47
  -3   9   3   19.69    1.45
   3   9  -3   18.65    1.50
  -3   9   3   20.15    1.38
  -2  -9   3   17.91    1.53
  -2  -9   3   19.84    1.24
   2  -9  -3   18.81    1.36
   2  -9  -3   18.06    1.49
  -2   9   3   15.75    1.29
   2   9  -3   15.96    1.33
  -2   9   3   22.05    1.42
   2   9  -3   18.35    1.46
  -1  -9   3   32.65    2.27
   1  -9  -3   33.90    2.22
  -1  -9   3   33.47    1.88
   1  -9  -3   34.72    1.97
  -1   9   3   35.68    2.05
   1   9  -3   36.59    2.16
   0  -9  -3    0.50    0.49
   0  -9   3   -0.43    0.37
   0  -9  -3    0.71    0.44
   0  -9   3   -0.01    0.47
   0   9   3    0.21    0.36
   0   9  -3    0.15    0.44
   0   9   3    0.59    0.45
   1  -9   3   41.11    2.21
  -1  -9  -3   37.92    2.40
  -1  -9  -3   41.21    2.21
   1  -9   3   39.90    2.61
   1   9   3   44.24    2.31
  -1   9  -3   38.69    2.40
   2  -9   3   22.51    1.68
   2  -9   3   18.84    1.36
  -2  -9  -3   20.07    1.33
  -2  -9  -3   18.04    1.50
   2   9   3   19.89    1.39
  -2   9  -3   20.60    1.53
   3  -9   3   24.27    1.97
  -3  -9  -3   27.99    1.66
   3  -9   3   28.08    1.71
  -3  -9  -3   25.49    1.87
   3   9   3   30.79    1.80
  -3   9  -3   26.98    1.88
  -4  -9  -3   42.80    2.32
   4  -9   3   43.97    2.36
   4  -9   3   40.22    2.69
  -4  -9  -3   40.39    2.60
  -4   9  -3   45.34    2.55
   4   9   3   41.62    2.43
   5  -9   3    5.70    0.97
  -5  -9  -3    6.96    0.83
   5  -9   3    7.29    0.90
  -5  -9  -3    7.51    1.11
   5   9   3    5.84    0.92
  -5   9  -3    8.42    1.09
   6  -9   3   46.30    2.59
   6  -9   3   48.02    3.01
  -6  -9  -3   49.99    2.97
  -6  -9  -3   45.99    2.60
  -6   9  -3   53.69    2.92
   6   9   3   46.10    2.73
   7  -9   3    1.06    0.56
  -7  -9  -3    1.07    0.51
  -7  -9  -3    2.65    0.82
   7  -9   3    1.73    0.73
  -7   9  -3    1.38    0.70
   7   9   3    1.36    0.62
  -8  -9  -3   16.44    1.78
  -8  -9  -3   16.34    1.30
   8  -9   3   15.56    1.29
   8  -9   3   15.62    1.48
   8   9   3   15.60    1.55
  -8   9  -3   16.60    1.65
  -8   9  -3   16.87    1.42
   9  -9   3   18.49    1.61
   9  -9   3   15.99    1.32
  -9  -9  -3   16.25    1.33
   9  -9   3    8.71    1.33
  -9  -9  -3   15.81    1.81
   9   9   3   16.01    1.60
  -9   9  -3   18.27    1.78
  -9   9  -3   15.11    1.54
  10  -9   3    5.94    0.94
  10  -9   3    4.53    1.14
 -10  -9  -3    6.98    0.99
 -10  -9  -3    4.17    1.15
  10  -9   3    4.43    1.00
 -10   9  -3    5.59    1.02
  10   9   3    4.17    0.94
 -10   9  -3    3.14    0.90
  11  -9   3   16.04    1.72
  11  -9   3   17.41    1.84
 -11   9  -3   19.68    1.74
  12  -9   3    1.33    0.81
 -12   9  -3   -0.24    0.62
  10 -10  -3    0.69    0.88
   9 -10  -3    0.89    1.02
  -9 -10   3    0.63    1.28
   9 -10  -3    0.51    0.59
  -9  10   3    0.87    0.69
   9  10  -3    0.68    0.71
   8 -10  -3   -0.24    0.51
  -8 -10   3    0.10    0.50
   8 -10  -3    0.22    0.91
  -8 -10   3    0.83    0.98
   8  10  -3   -0.66    0.59
  -8  10   3    0.76    0.78
  -7 -10   3    0.27    0.52
   7 -10  -3   -0.35    0.43
   7 -10  -3   -0.40    0.84
  -7 -10   3   -0.09    0.86
  -7  10   3    0.00    0.58
   7  10  -3    0.59    0.70
  -6 -10   3   -0.41    0.74
   6 -10  -3    0.33    0.78
  -6 -10   3    0.34    0.49
   6 -10  -3    0.11    0.49
   6  10  -3    0.49    0.61
  -6  10   3    0.24    0.57
  -5 -10   3    0.09    0.40
  -5 -10   3   -0.78    0.71
   5 -10  -3   -0.05    0.47
   5 -10  -3   -0.29    0.69
  -5  10   3    0.38    0.57
   5  10  -3   -0.50    0.52
   4 -10  -3    2.59    0.70
  -4 -10   3    1.23    0.84
   4  10  -3    2.12    0.70
  -4  10   3    1.44    0.65
   4  10  -3    2.92    0.77
  -3 -10   3    1.65    0.50
  -3  10   3    3.93    0.76
   3  10  -3    2.32    0.72
   2 -10  -3    2.08    0.59
  -2 -10   3    0.59    0.46
  -2 -10   3    0.55    0.56
   2  10  -3    2.37    0.71
  -1 -10   3   -0.54    0.44
   1 -10  -3    0.26    0.45
  -1 -10   3   -0.47    0.38
   1 -10  -3    0.07    0.52
  -1  10   3    0.12    0.42
   1  10  -3   -0.66    0.47
   0 -10   3   -0.13    0.44
   0 -10   3   -0.09    0.50
   0 -10  -3    0.15    0.38
   0  10  -3    0.26    0.55
  -1 -10  -3    1.94    0.52
   1 -10   3    2.01    0.56
  -1 -10  -3    1.66    0.68
   1 -10   3    1.25    0.63
   1  10   3    1.91    0.56
  -1  10  -3    1.87    0.65
  -2 -10  -3    0.04    0.59
   2 -10   3   -0.40    0.48
  -2 -10  -3   -0.02    0.38
   2 -10   3    0.23    0.48
   2  10   3    0.49    0.47
  -2  10  -3   -0.52    0.42
  -3 -10  -3    1.13    0.47
  -3 -10  -3    2.08    0.74
   3 -10   3    1.33    0.67
   3 -10   3    1.74    0.59
   3  10   3    2.91    0.67
  -3  10  -3    2.33    0.72
  -4 -10  -3    0.49    0.43
   4 -10   3    0.87    0.50
   4 -10   3   -0.09    0.63
  -4 -10  -3    0.63    0.71
   4  10   3    0.64    0.54
  -4  10  -3    0.35    0.56
   5 -10   3    0.86    0.69
   5 -10   3    1.03    0.57
  -5 -10  -3    0.01    0.66
  -5 -10  -3    0.54    0.48
  -5  10  -3    1.09    0.65
   5  10   3   -0.04    0.45
   6 -10   3   -0.20    0.49
  -6 -10  -3    0.49    0.48
  -6 -10  -3   -0.08    0.77
   6 -10   3   -0.39    0.60
  -6  10  -3   -0.26    0.57
   6  10   3   -0.22    0.52
  -7 -10  -3   -0.57    0.38
   7 -10   3   -0.09    0.47
  -7 -10  -3    0.07    0.81
   7 -10   3    0.26    0.73
   7  10   3   -0.27    0.57
  -7  10  -3   -0.77    0.51
  -8 -10  -3   -0.03    0.87
   8 -10   3    0.58    0.53
   8 -10   3    0.69    0.72
  -8 -10  -3    0.73    0.58
  -8  10  -3    0.50    0.61
   8  10   3    0.74    0.69
   9 -10   3   -0.08    0.68
  -9  10  -3   -0.82    0.63
  10 -10   3    0.90    0.84
 -10  10  -3    2.92    0.93
  -7 -11   3    2.20    1.18
   7  11  -3    2.92    0.90
   6 -11  -3   11.10    1.38
  -6 -11   3   10.46    1.64
   6  11  -3   11.18    1.41
  -6  11   3   10.30    1.39
   5 -11  -3    0.36    0.50
  -5 -11   3    1.68    1.01
  -5 -11   3    0.13    0.32
  -5  11   3    1.06    0.64
   5  11  -3    0.20    0.60
   4 -11  -3    9.33    1.27
  -4 -11   3   12.75    1.25
   4 -11  -3   10.91    1.20
   3 -11  -3    0.54    0.51
   3 -11  -3    0.29    0.55
  -3 -11   3    0.30    0.80
   3  11  -3    0.94    0.63
  -2 -11   3    4.70    0.77
  -2 -11   3    2.72    0.99
   2  11  -3    4.34    0.90
  -1 -11   3    9.99    1.05
  -1 -11   3    7.95    1.35
   1  11  -3    8.05    1.18
   0 -11   3    0.61    0.73
   0 -11   3    1.28    0.58
   0  11  -3    1.23    0.67
   1 -11   3    9.21    1.05
  -1 -11  -3    9.09    1.00
   1 -11   3    9.37    1.39
  -1  11  -3    9.73    1.26
  -2 -11  -3    0.86    0.47
   2 -11   3    1.38    0.89
   2 -11   3    1.31    0.55
  -2  11  -3   -0.02    0.65
   3 -11   3    4.50    1.16
   3 -11   3    5.12    0.85
  -3 -11  -3    5.01    1.13
  -3 -11  -3    3.27    0.71
   3  11   3    5.09    0.89
  -3  11  -3    6.45    1.09
   4 -11   3    7.12    1.30
   4 -11   3    8.47    1.06
  -4 -11  -3    6.37    1.21
  -4 -11  -3    6.86    0.94
   4  11   3    7.47    1.05
  -4  11  -3    6.43    1.13
  -5 -11  -3    0.80    0.55
   5 -11   3    0.76    0.92
  -5 -11  -3    1.41    1.05
   5  11   3    1.24    0.64
  -5  11  -3    1.21    0.76
   6 -11   3    9.34    1.39
  -6 -11  -3    7.72    1.58
  -6 -11  -3    7.21    0.97
  -6  11  -3    7.17    1.18
   6  11   3    8.01    1.14
   7 -11   3    1.42    1.03
  -7  11  -3    0.71    0.59
 -17   0   4   39.22    2.50
  17   0  -4   39.23    2.52
 -16   0   4   -0.23    0.61
  16   0  -4   -0.24    0.65
  15   0  -4   42.38    2.57
 -15   0   4   43.59    2.55
 -15   0   4   42.77    2.35
  14   0  -4   29.50    1.99
 -14   0   4   34.51    2.05
  14   0  -4   33.48    2.08
 -14   0   4   28.07    1.80
 -14   0   4   32.26    2.00
 -13   0   4   40.59    2.38
  13   0  -4   40.91    2.30
 -13   0   4   47.65    2.46
  13   0  -4   40.14    2.42
  13   0  -4   39.42    2.38
 -13   0   4   41.51    2.22
  12   0  -4  127.62    6.45
  12   0  -4  138.38    6.02
 -12   0   4  128.02    5.85
  12   0  -4  134.43    5.95
 -12   0   4  126.46    6.15
 -11   0   4    9.53    0.93
  11   0  -4   11.42    1.06
 -11   0   4   10.32    0.95
  11   0  -4   11.30    0.96
 -11   0   4   10.33    1.05
  10   0  -4  209.50    9.49
 -10   0   4  209.06    9.76
  10   0  -4  227.64   10.32
 -10   0   4  210.33    9.31
  10   0  -4  223.51    9.81
 -10   0   4  222.60    9.53
  -9   0   4   36.69    2.07
  -9   0   4   39.70    2.03
   9   0  -4   36.97    2.10
   9   0  -4   42.40    2.18
  -9   0   4   40.11    2.13
   9   0  -4   39.85    2.16
   8   0  -4  160.38    7.23
  -8   0   4  154.93    6.72
   8   0  -4  145.35    6.90
  -8   0   4  147.41    6.84
  -8   0   4  150.52    6.58
   8   0  -4  150.12    6.72
   7   0  -4  313.31   13.62
  -7   0   4  326.99   13.38
  -7   0   4  315.52   14.01
   7   0  -4  309.17   14.77
   7   0  -4  321.11   14.02
  -7   0   4  328.18   13.65
  -6   0   4    9.10    0.74
  -6   0   4    8.05    0.64
   6   0  -4    8.57    0.61
  -6   0   4    7.50    0.65
   6   0  -4    8.76    0.72
   6   0  -4    8.78    0.81
   5   0  -4  779.35   34.74
   5   0  -4  870.68   36.95
  -5   0   4  835.32   34.98
  -5   0   4  782.81   33.91
   5   0  -4  795.53   33.83
  -5   0   4  781.11   33.18
  -4   0   4   23.33    1.19
   4   0  -4   22.16    1.27
  -4   0   4   23.61    1.22
   4   0  -4   22.56    1.27
  -4   0   4   22.92    1.18
   4   0  -4   23.85    1.17
   3   0  -4   42.84    2.05
   3   0  -4   42.93    2.06
  -3   0   4   42.05    1.86
   3   0  -4   45.42    2.03
  -3   0   4   43.00    1.99
  -3   0   4   38.59    1.97
  -2   0   4   54.97    2.47
  -2   0   4   54.33    2.32
   2   0  -4   54.70    2.49
   2   0  -4   59.23    2.37
  -2   0   4   51.46    2.45
   2   0  -4   53.60    2.54
   2   0  -4   51.93    2.50
  -1   0   4   23.51    1.20
  -1   0   4   26.51    1.24
   1   0  -4   25.92    1.13
   1   0  -4   22.68    1.19
  -1   0   4   23.93    1.12
   0   0   4  416.35   17.43
   0   0  -4  447.80   18.41
   0   0  -4  431.11   18.17
   0   0  -4  441.65   18.63
   0   0   4  417.55   18.02
   0   0   4  417.78   19.68
   1   0   4    7.54    0.53
  -1   0  -4    7.99    0.57
  -1   0  -4    8.54    0.50
   1   0   4    7.66    0.51
  -1   0  -4    9.19    0.59
   1   0   4    8.02    0.63
   2   0   4  176.22    7.67
  -2   0  -4  169.33    7.82
  -2   0  -4  195.28    7.81
   2   0   4  183.44    7.47
   2   0   4  173.54    8.48
  -2   0  -4  186.33    8.01
   3   0   4   62.91    3.16
  -3   0  -4   61.66    2.96
  -3   0  -4   59.76    2.92
  -3   0  -4   67.82    2.79
   3   0   4   61.00    2.76
   4   0   4  106.54    4.63
  -4   0  -4  115.87    4.71
   4   0   4  104.47    4.64
  -4   0  -4  103.79    4.86
  -4   0  -4  106.81    4.95
   4   0   4  105.47    5.22
   5   0   4  247.01   10.45
   5   0   4  238.91   10.42
   5   0   4  237.45   11.62
  -5   0  -4  245.13   11.02
  -5   0  -4  263.23   10.65
  -6   0  -4    0.34    0.38
  -6   0  -4    0.88    0.24
   6   0   4    0.72    0.21
   6   0   4    1.43    0.29
   6   0   4    0.62    0.36
  -6   0  -4    0.99    0.23
  -6   0  -4    1.40    0.46
  -7   0  -4  344.76   16.34
   7   0   4  380.44   15.49
   7   0   4  374.47   15.54
   7   0   4  376.43   15.85
  -7   0  -4  359.25   15.15
   8   0   4   38.30    1.82
  -8   0  -4   35.82    1.75
   8   0   4   37.62    1.84
  -8   0  -4   37.80    1.90
   8   0   4   38.08    2.26
  -8   0  -4   37.42    2.23
  -9   0  -4  145.10    6.90
   9   0   4  155.67    6.56
  -9   0  -4  144.24    6.24
   9   0   4  150.76    6.40
  -9   0  -4  136.82    6.99
  -9   0  -4  153.85    6.50
   9   0   4  148.01    7.30
   9   0   4  139.83    6.41
 -10   0  -4   79.74    3.96
  10   0   4   72.51    3.98
  10   0   4   74.48    3.38
 -10   0  -4   67.87    3.88
  10   0   4   71.60    3.50
 -10   0  -4   77.17    3.51
  11   0   4    9.75    1.12
 -11   0  -4   10.39    1.26
 -11   0  -4    8.14    1.17
  11   0   4   10.41    1.01
  12   0   4  143.18    6.59
 -12   0  -4  147.41    7.16
 -12   0  -4  143.65    7.22
  12   0   4  156.82    7.50
  13   0   4   33.70    2.19
 -13   0  -4   25.28    2.14
  13   0   4   29.93    1.88
 -13   0  -4   34.54    2.30
 -14   0  -4   73.38    4.35
  14   0   4   81.88    4.51
  14   0   4   80.39    3.96
 -14   0  -4   83.95    4.45
 -15   0  -4   50.08    3.04
  15   0   4   45.30    2.94
  15   0   4   44.46    2.60
 -15   0  -4   44.65    2.99
  16   0   4    3.58    0.87
  16   0   4    5.70    0.93
 -16   0  -4    3.80    1.03
 -16   0  -4    4.14    1.20
 -17   0  -4   45.55    3.02
 -17   0  -4   41.46    3.11
  17   0   4   43.42    2.93
  17   0   4   40.95    2.59
  19  -1  -4    1.83    0.94
 -19   1   4    3.96    1.02
  18  -1  -4   20.68    1.96
 -18   1   4   20.51    1.82
  17  -1  -4    2.37    0.88
 -17   1   4    3.15    0.87
 -16  -1   4   18.11    1.47
  16  -1  -4   20.70    1.77
 -16   1   4   21.38    1.51
 -16   1   4   21.21    1.68
 -15  -1   4    5.42    0.87
  15  -1  -4    4.31    0.99
 -15  -1   4    4.51    0.81
  15   1  -4    3.39    0.79
  15   1  -4    4.02    0.76
 -15   1   4    4.49    0.85
 -15   1   4    3.42    0.68
 -14  -1   4   34.22    2.00
  14  -1  -4   32.04    2.11
 -14  -1   4   28.68    1.78
 -14  -1   4   32.05    1.98
  14   1  -4   30.66    1.98
 -14   1   4   29.50    1.99
  14   1  -4   35.86    2.02
  14   1  -4   30.75    2.03
 -14   1   4   28.43    1.84
 -13  -1   4   78.20    3.67
 -13  -1   4   66.84    3.43
  13  -1  -4   78.80    3.86
  13  -1  -4   72.37    3.65
 -13  -1   4   72.25    3.66
 -13   1   4   66.14    3.68
  13   1  -4   68.15    3.60
 -13   1   4   69.60    3.52
  13   1  -4   69.21    3.86
 -13   1   4   81.48    3.79
  13   1  -4   73.38    3.62
 -12  -1   4   34.91    1.95
  12  -1  -4   33.61    2.17
 -12  -1   4   36.27    2.07
  12  -1  -4   38.16    2.05
  12  -1  -4   38.12    2.14
 -12  -1   4   39.21    2.10
 -12   1   4   36.55    2.03
  12   1  -4   36.36    2.10
  12   1  -4   35.45    2.16
 -12   1   4   33.05    2.08
  12   1  -4   37.94    2.12
 -12   1   4   31.83    1.98
  11  -1  -4  103.71    4.80
  11  -1  -4  110.91    5.16
  11  -1  -4  105.43    4.77
 -11  -1   4  105.18    4.88
 -11  -1   4  106.78    4.67
 -11   1   4   96.60    4.70
 -11   1   4   98.80    4.94
 -11   1   4   97.95    4.71
  11   1  -4  104.99    5.19
  11   1  -4   97.57    4.83
  10  -1  -4    0.75    0.49
 -10  -1   4    0.22    0.41
 -10  -1   4    1.42    0.63
 -10  -1   4    0.89    0.34
  10  -1  -4    0.71    0.36
  10   1  -4    0.33    0.36
 -10   1   4    0.85    0.42
  10   1  -4    0.59    0.36
  10   1  -4    0.54    0.50
 -10   1   4   -0.02    0.31
 -10   1   4    0.40    0.45
   9  -1  -4  118.90    5.39
  -9  -1   4  110.03    5.13
   9  -1  -4  108.53    5.18
  -9  -1   4  106.11    4.87
   9  -1  -4  113.58    5.03
  -9  -1   4  112.77    5.10
   9   1  -4  107.37    5.41
   9   1  -4  109.64    5.22
  -9   1   4  108.42    4.98
   9   1  -4  107.13    5.08
  -9   1   4  110.68    5.18
  -8  -1   4   81.63    3.64
   8  -1  -4   85.90    3.97
   8  -1  -4   82.61    3.89
  -8  -1   4   82.38    3.88
  -8  -1   4   82.97    3.78
   8  -1  -4   75.73    3.73
  -8   1   4   82.41    3.75
  -8   1   4   76.63    3.83
   8   1  -4   78.52    3.82
   8   1  -4   79.36    3.91
   8   1  -4   78.37    4.00
  -7  -1   4   19.27    1.10
   7  -1  -4   23.50    1.18
   7  -1  -4   18.87    1.22
   7  -1  -4   20.43    1.23
  -7  -1   4   19.43    1.33
  -7  -1   4   19.38    1.11
  -7   1   4   20.11    1.21
  -7   1   4   19.09    1.18
   7   1  -4   18.60    1.17
  -7   1   4   18.96    1.15
   7   1  -4   19.05    1.29
   7   1  -4   18.96    1.24
  -6  -1   4  213.93    9.40
   6  -1  -4  203.09    9.17
  -6  -1   4  217.68    9.30
   6  -1  -4  239.82    9.94
  -6  -1   4  213.30    8.97
   6  -1  -4  208.73    9.48
  -6   1   4  219.68    9.11
   6   1  -4  205.72    9.26
  -6   1   4  213.32    9.16
   6   1  -4  214.20    9.97
  -6   1   4  211.53    9.48
   6   1  -4  201.66    9.46
   5  -1  -4    1.04    0.22
  -5  -1   4    1.26    0.25
  -5  -1   4    1.00    0.21
  -5  -1   4    1.37    0.40
   5  -1  -4    1.18    0.36
   5  -1  -4    1.50    0.32
   5   1  -4    1.42    0.25
  -5   1   4    1.36    0.30
  -5   1   4    1.09    0.31
   5   1  -4    1.33    0.30
   5   1  -4    1.48    0.40
  -5   1   4    1.42    0.34
   4  -1  -4  133.59    5.65
   4  -1  -4  119.82    5.50
  -4  -1   4  120.11    5.38
   4  -1  -4  117.30    5.28
  -4  -1   4  130.09    5.38
  -4  -1   4  113.74    5.16
  -4   1   4  115.53    5.45
   4   1  -4  119.54    5.40
  -4   1   4  120.72    5.29
   4   1  -4  126.69    5.72
   3  -1  -4  169.48    7.13
   3  -1  -4  159.51    7.62
  -3  -1   4  180.55    7.28
   3  -1  -4  168.70    7.38
  -3  -1   4  163.35    7.20
  -3  -1   4  154.05    6.96
  -3   1   4  162.62    7.13
   3   1  -4  162.20    7.32
  -3   1   4  172.32    7.37
   3   1  -4  165.06    7.17
   3   1  -4  172.29    7.74
  -3   1   4  171.76    6.91
   2  -1  -4   83.84    3.70
  -2  -1   4   80.83    3.73
   2  -1  -4   82.46    3.83
  -2  -1   4   84.33    3.73
  -2  -1   4   90.58    3.50
   2   1  -4   88.09    3.98
   2   1  -4   81.30    3.79
  -2   1   4   83.32    3.71
  -2   1   4   83.25    3.58
  -2   1   4   85.97    3.82
   2   1  -4   87.21    3.71
  -1  -1   4  204.33    9.22
   1  -1  -4  206.29    9.20
   1  -1  -4  214.78    9.44
  -1  -1   4  223.35    8.85
   1  -1  -4  218.68    9.20
  -1   1   4  208.91    8.92
  -1   1   4  211.84    9.52
  -1   1   4  246.98    9.97
  -1   1   4  208.28    9.22
   1   1  -4  218.51    9.28
   1   1  -4  220.35    9.43
   1   1  -4  226.79    9.47
   0  -1  -4    0.04    0.14
   0  -1   4    0.38    0.21
   0  -1   4    0.05    0.11
   0  -1  -4   -0.19    0.15
   0  -1  -4   -0.06    0.12
   0   1  -4    0.10    0.18
   0   1   4    0.10    0.19
   0   1  -4    0.30    0.15
   0   1  -4    0.12    0.15
   0   1   4    0.22    0.18
   0   1   4    0.15    0.14
  -1  -1  -4  178.91    8.36
  -1  -1  -4  207.47    8.39
   1  -1   4  197.97    8.24
   1  -1   4  190.93    7.99
   1  -1   4  205.40    9.10
  -1  -1  -4  193.86    8.58
   1   1   4  194.31    8.03
  -1   1  -4  191.45    8.39
  -1   1  -4  204.41    8.46
  -1   1  -4  187.43    8.56
   1   1   4  190.19    8.27
  -2  -1  -4    8.24    0.41
  -2  -1  -4    8.41    0.56
   2  -1   4    8.69    0.67
   2  -1   4    8.31    0.48
  -2  -1  -4    7.45    0.61
   2  -1   4    7.69    0.49
  -2   1  -4    7.58    0.50
  -2   1  -4    6.57    0.60
   2   1   4    7.07    0.63
   2   1   4    6.94    0.52
  -2   1  -4    8.26    0.63
  -3  -1  -4   84.36    3.89
   3  -1   4   83.20    4.18
  -3  -1  -4   90.66    3.69
  -3  -1  -4   88.18    3.93
   3  -1   4   86.33    3.66
   3  -1   4   89.45    3.67
   3   1   4   87.80    3.76
   3   1   4   78.44    4.20
  -3   1  -4   83.70    3.98
  -3   1  -4   82.63    3.79
  -3   1  -4   83.33    3.89
   3   1   4   85.15    3.75
   4  -1   4   38.00    1.68
   4  -1   4   35.59    2.03
   4  -1   4   35.91    1.76
  -4  -1  -4   37.72    1.91
  -4  -1  -4   40.12    1.65
   4   1   4   38.14    1.78
  -4   1  -4   38.27    1.78
  -4   1  -4   35.94    1.97
   4   1   4   33.90    2.06
   4   1   4   38.44    1.78
  -4   1  -4   36.94    1.94
   5  -1   4    9.01    0.72
   5  -1   4   10.74    0.86
  -5  -1  -4    9.38    0.78
   5  -1   4   10.56    0.60
  -5  -1  -4   11.50    0.90
  -5   1  -4   10.17    0.64
   5   1   4   10.46    0.90
  -5   1  -4   10.82    0.87
  -5   1  -4    9.52    0.65
   5   1   4   10.21    0.68
  -5   1  -4    9.62    0.93
   5   1   4   11.28    0.54
   5   1   4   10.53    0.71
   6  -1   4   87.14    3.65
  -6  -1  -4   82.12    4.00
   6  -1   4   80.88    3.73
  -6  -1  -4   84.33    4.05
   6  -1   4   86.89    4.25
   6   1   4   86.59    3.76
  -6   1  -4   83.64    3.79
   6   1   4   90.54    3.69
  -6   1  -4   77.54    4.08
  -6   1  -4   82.68    3.65
   6   1   4   78.40    4.28
   6   1   4   80.29    3.74
   7  -1   4   22.66    1.47
  -7  -1  -4   20.90    1.04
   7  -1   4   22.86    1.14
   7  -1   4   21.53    1.30
  -7  -1  -4   20.57    1.47
  -7  -1  -4   22.47    1.47
   7  -1   4   21.47    1.10
  -7   1  -4   22.34    1.20
   7   1   4   22.37    1.22
   7   1   4   23.07    1.25
  -7   1  -4   24.00    1.22
   7   1   4   21.62    1.53
   7   1   4   24.49    1.13
  -7   1  -4   22.73    1.55
   8  -1   4  194.68    8.03
  -8  -1  -4  185.73    8.54
  -8  -1  -4  183.93    8.71
   8  -1   4  181.62    9.10
  -8   1  -4  199.23    8.12
   8   1   4  185.71    8.15
  -8   1  -4  201.25    8.33
  -8   1  -4  172.54    8.69
  -8   1  -4  189.62    7.99
   9  -1   4   30.80    1.93
   9  -1   4   29.39    1.68
  -9  -1  -4   27.88    1.92
   9  -1   4   29.84    1.55
  -9  -1  -4   31.53    1.91
  -9   1  -4   28.78    1.98
  -9   1  -4   29.24    1.51
   9   1   4   28.03    1.94
   9   1   4   27.36    1.59
   9   1   4   29.12    1.55
  -9   1  -4   24.18    1.86
 -10  -1  -4   11.53    1.20
  10  -1   4   11.51    1.09
 -10  -1  -4   10.75    1.26
  10  -1   4    9.99    0.78
  10  -1   4    8.43    0.94
 -10   1  -4   10.38    1.26
 -10   1  -4   10.08    1.21
  10   1   4   10.54    0.90
  10   1   4    9.89    1.19
  10   1   4   10.42    0.83
 -10   1  -4    9.55    0.78
 -11  -1  -4  106.75    4.91
 -11  -1  -4  105.09    5.32
 -11  -1  -4  108.35    5.21
  11  -1   4  114.00    5.50
  11  -1   4  101.48    4.84
  11   1   4  104.71    4.75
 -11   1  -4   97.74    5.27
  11   1   4  107.49    5.54
 -11   1  -4  106.46    5.34
  11   1   4   95.60    4.73
 -12  -1  -4    3.45    0.91
 -12  -1  -4    3.58    0.83
  12  -1   4    2.98    0.67
  12  -1   4    3.54    0.74
  12   1   4    4.05    0.81
 -12   1  -4    2.10    0.87
  12   1   4    4.69    0.72
 -12   1  -4    4.26    0.98
 -13  -1  -4   91.53    4.90
 -13  -1  -4   96.78    5.11
  13  -1   4  101.92    5.15
  13  -1   4   92.88    4.59
 -13   1  -4   97.76    5.15
  13   1   4   96.07    5.19
  13   1   4   97.17    4.54
 -13   1  -4   93.55    5.06
  14  -1   4   22.52    1.60
 -14  -1  -4   19.77    1.96
  14  -1   4   20.56    1.67
 -14  -1  -4   23.54    1.77
  14   1   4   18.65    1.47
 -14   1  -4   19.36    1.94
  14   1   4   21.21    1.76
 -14   1  -4   19.23    2.01
  15  -1   4   20.87    1.60
 -15  -1  -4   19.25    1.74
  15  -1   4   22.91    1.74
 -15  -1  -4   17.99    1.96
 -15   1  -4   19.90    2.04
  15   1   4   19.01    1.72
  15   1   4   18.98    1.53
 -15   1  -4   26.06    2.08
  16  -1   4   28.17    1.97
 -16  -1  -4   26.61    2.30
 -16  -1  -4   29.34    2.22
  16  -1   4   31.70    2.27
 -16   1  -4   26.32    2.32
  16   1   4   28.22    2.26
  16   1   4   26.47    1.87
 -16   1  -4   33.81    2.53
  17  -1   4   -0.05    0.82
  17  -1   4    0.66    0.70
 -17  -1  -4    1.07    1.10
 -17  -1  -4    0.69    0.79
 -17   1  -4    0.49    0.91
  17   1   4   -0.01    0.64
  17   1   4    0.21    0.58
 -17   1  -4    1.06    0.92
  18  -2  -4    1.95    1.05
 -18   2   4    1.66    0.89
  17  -2  -4    0.59    0.91
 -17  -2   4    1.49    0.62
 -17   2   4    1.96    0.62
 -17   2   4    2.35    0.86
 -16  -2   4    0.75    0.52
  16  -2  -4   -0.71    0.78
  16   2  -4    0.35    0.53
 -16   2   4    0.34    0.67
  16   2  -4    1.38    0.65
 -16   2   4    0.17    0.47
  15  -2  -4    1.87    0.89
 -15  -2   4    1.30    0.56
  15   2  -4    1.08    0.67
 -15   2   4    1.40    0.72
 -15   2   4    1.40    0.54
  15   2  -4    1.89    0.60
 -14  -2   4    4.22    0.73
  14  -2  -4    3.18    0.97
 -14   2   4    4.19    0.86
 -14   2   4    3.97    0.69
  14   2  -4    2.58    0.74
  14   2  -4    4.70    0.78
 -13  -2   4    5.11    0.76
 -13  -2   4    5.30    0.68
  13  -2  -4    4.87    0.96
  13   2  -4    3.80    0.75
  13   2  -4    5.74    0.82
 -13   2   4    5.72    0.81
 -13   2   4    5.34    0.85
 -12  -2   4   24.87    1.50
  12  -2  -4   23.61    1.73
 -12  -2   4   24.49    1.39
  12  -2  -4   18.53    1.43
 -12  -2   4   23.13    1.45
 -12   2   4   22.45    1.48
 -12   2   4   23.03    1.59
  12   2  -4   21.40    1.55
  12   2  -4   21.34    1.57
  11  -2  -4    3.13    0.82
  11  -2  -4    1.90    0.50
 -11  -2   4    2.10    0.44
 -11  -2   4    1.84    0.56
 -11  -2   4    1.60    0.47
 -11   2   4    2.33    0.65
  11   2  -4    1.43    0.57
 -11   2   4    2.65    0.55
  11   2  -4    1.48    0.49
 -10  -2   4   16.02    1.15
  10  -2  -4   17.96    1.21
 -10  -2   4   17.56    1.07
  10  -2  -4   14.90    1.28
  10  -2  -4   18.58    1.14
 -10   2   4   15.71    1.08
  10   2  -4   16.94    1.29
  10   2  -4   15.60    1.23
  10   2  -4   16.83    1.23
 -10   2   4   15.56    1.21
 -10   2   4   13.51    1.12
  -9  -2   4    5.76    0.58
   9  -2  -4    7.14    0.67
  -9  -2   4    5.13    0.62
   9  -2  -4    5.01    0.70
   9   2  -4    5.53    0.70
  -9   2   4    5.45    0.71
  -9   2   4    5.95    0.75
   9   2  -4    5.47    0.80
   9   2  -4    5.90    0.75
  -9   2   4    6.52    0.67
   8  -2  -4    5.69    0.68
  -8  -2   4    5.25    0.55
   8  -2  -4    4.27    0.62
   8  -2  -4    5.57    0.56
  -8  -2   4    3.79    0.71
  -8  -2   4    4.53    0.49
  -8   2   4    4.93    0.56
   8   2  -4    4.14    0.58
  -8   2   4    5.05    0.68
   8   2  -4    5.26    0.72
  -8   2   4    4.27    0.64
   8   2  -4    5.02    0.65
  -7  -2   4   18.38    1.00
   7  -2  -4   16.00    1.12
   7  -2  -4   19.61    1.08
   7  -2  -4   19.03    1.17
  -7  -2   4   16.62    1.26
  -7  -2   4   18.25    1.03
   7   2  -4   15.93    1.11
  -7   2   4   17.70    1.18
   7   2  -4   18.27    1.24
   7   2  -4   16.95    1.13
  -7   2   4   19.01    1.19
  -7   2   4   17.69    1.06
   6  -2  -4   -0.20    0.34
  -6  -2   4   -0.02    0.15
  -6  -2   4   -0.28    0.37
  -6  -2   4   -0.16    0.21
   6  -2  -4    0.04    0.21
   6  -2  -4   -0.02    0.21
  -6   2   4   -0.29    0.23
   6   2  -4    0.55    0.25
  -6   2   4    0.01    0.23
   6   2  -4    0.27    0.22
   6   2  -4    0.09    0.36
  -6   2   4    0.22    0.29
   5  -2  -4   57.81    2.65
  -5  -2   4   53.17    2.45
  -5  -2   4   54.78    2.72
   5  -2  -4   54.04    2.69
   5  -2  -4   55.28    2.53
  -5  -2   4   57.75    2.49
  -5   2   4   51.85    2.63
   5   2  -4   53.43    2.64
   5   2  -4   52.13    2.68
   5   2  -4   55.20    2.75
   4  -2  -4    5.64    0.39
   4  -2  -4    5.98    0.52
  -4  -2   4    5.83    0.36
   4  -2  -4    4.36    0.51
  -4  -2   4    6.07    0.66
  -4  -2   4    5.94    0.43
  -4   2   4    5.12    0.49
   4   2  -4    5.31    0.47
  -4   2   4    5.51    0.54
   4   2  -4    5.66    0.48
  -4   2   4    5.97    0.53
   4   2  -4    5.21    0.46
  -3  -2   4    5.05    0.29
  -3  -2   4    4.63    0.57
   3  -2  -4    5.25    0.48
   3  -2  -4    5.72    0.35
  -3  -2   4    5.31    0.41
   3  -2  -4    5.36    0.46
  -3   2   4    6.65    0.51
   3   2  -4    5.49    0.47
   3   2  -4    5.05    0.43
   3   2  -4    5.10    0.43
  -3   2   4    4.42    0.46
  -3   2   4    5.30    0.43
   2  -2  -4    6.45    0.52
  -2  -2   4    8.12    0.66
   2  -2  -4    6.65    0.54
   2   2  -4    7.24    0.35
   2   2  -4    7.91    0.54
  -2   2   4    6.03    0.50
  -2   2   4    6.76    0.55
   2   2  -4    5.94    0.50
   2   2  -4    5.89    0.50
  -2   2   4    7.05    0.49
  -1  -2   4    1.10    0.20
  -1  -2   4    1.42    0.14
   1  -2  -4    1.22    0.24
  -1  -2   4    1.46    0.33
   1  -2  -4    1.32    0.29
   1  -2  -4    1.37    0.17
  -1   2   4    1.72    0.29
  -1   2   4    0.90    0.27
  -1   2   4    1.38    0.17
   1   2  -4    1.22    0.25
   1   2  -4    0.91    0.23
   1   2  -4    1.24    0.20
   1   2  -4    1.34    0.27
   0  -2  -4   20.28    0.99
   0  -2   4   19.75    1.17
   0  -2  -4   20.60    1.05
   0  -2   4   20.51    1.07
   0  -2   4   21.00    0.93
   0  -2  -4   18.98    1.06
   0   2  -4   21.08    1.09
   0   2   4   21.04    1.07
   0   2  -4   20.38    1.07
   0   2  -4   19.01    1.06
   0   2   4   20.31    1.05
  -1  -2  -4    4.22    0.39
   1  -2   4    3.83    0.33
  -1  -2  -4    4.33    0.34
   1  -2   4    4.13    0.38
   1  -2   4    3.59    0.44
  -1  -2  -4    4.13    0.39
  -1   2  -4    4.56    0.46
  -1   2  -4    3.42    0.41
   1   2   4    4.64    0.39
  -1   2  -4    3.49    0.39
   1   2   4    3.97    0.42
  -2  -2  -4   10.11    0.49
   2  -2   4    8.61    0.58
   2  -2   4    9.15    0.74
   2  -2   4   10.60    0.55
  -2  -2  -4    9.42    0.64
  -2  -2  -4    8.74    0.63
  -2   2  -4    9.91    0.75
  -2   2  -4    8.53    0.60
   2   2   4    8.85    0.62
   2   2   4    9.87    0.71
  -2   2  -4    8.58    0.66
   2   2   4    9.26    0.64
  -3  -2  -4    4.72    0.47
  -3  -2  -4    3.46    0.41
   3  -2   4    4.37    0.31
   3  -2   4    4.19    0.44
   3  -2   4    4.22    0.53
   3   2   4    4.46    0.53
   3   2   4    3.82    0.42
  -3   2  -4    4.85    0.52
  -3   2  -4    4.25    0.42
  -3   2  -4    3.94    0.53
   3   2   4    3.97    0.42
   4  -2   4    0.56    0.31
   4  -2   4    0.23    0.27
  -4  -2  -4    0.49    0.23
  -4  -2  -4    0.50    0.28
   4  -2   4    0.67    0.15
   4   2   4    0.65    0.28
   4   2   4    0.86    0.36
  -4   2  -4    0.24    0.21
  -4   2  -4    0.54    0.36
   4   2   4    0.13    0.20
  -5  -2  -4   19.69    1.17
   5  -2   4   17.91    1.15
   5  -2   4   20.25    0.91
  -5  -2  -4   18.88    1.20
   5  -2   4   19.33    1.30
  -5   2  -4   18.75    1.09
  -5   2  -4   19.57    1.09
   5   2   4   18.72    1.33
   5   2   4   18.68    1.10
  -5   2  -4   17.79    1.28
   5   2   4   20.56    1.11
  -6  -2  -4    0.58    0.31
   6  -2   4    0.25    0.17
   6  -2   4    0.49    0.35
   6  -2   4    0.62    0.40
  -6  -2  -4    0.43    0.36
   6   2   4    0.85    0.34
  -6   2  -4   -0.12    0.41
  -6   2  -4    0.12    0.23
  -6   2  -4    0.47    0.28
   6   2   4    0.92    0.29
   6   2   4    0.57    0.38
   7  -2   4   49.60    2.72
  -7  -2  -4   51.58    2.61
  -7  -2  -4   48.52    2.56
   7  -2   4   50.35    2.46
  -7   2  -4   49.22    2.18
   7   2   4   43.52    2.76
   7   2   4   48.71    2.38
  -7   2  -4   52.43    2.76
  -7   2  -4   50.04    2.34
   7   2   4   45.20    2.36
  -7   2  -4   50.10    2.41
  -8  -2  -4    0.71    0.43
   8  -2   4    0.25    0.37
   8  -2   4    0.35    0.43
  -8  -2  -4    0.48    0.48
  -8   2  -4   -0.27    0.30
   8   2   4   -0.01    0.28
  -8   2  -4    0.38    0.33
   9  -2   4   25.82    1.58
  -9  -2  -4   22.97    1.46
   9  -2   4   22.99    1.59
  -9  -2  -4   23.94    1.70
  -9  -2  -4   21.47    1.52
  -9   2  -4   21.54    1.69
   9   2   4   22.06    1.34
   9   2   4   22.46    1.37
  -9   2  -4   25.37    1.40
  -9   2  -4   23.52    1.36
 -10  -2  -4    4.26    0.90
  10  -2   4    1.51    0.36
 -10  -2  -4    2.60    0.63
  10  -2   4    3.89    0.70
  10  -2   4    3.00    0.71
  10   2   4    2.59    0.52
  10   2   4    2.89    0.51
 -10   2  -4    3.46    0.88
 -10   2  -4    3.65    0.56
 -11  -2  -4    2.76    0.84
  11  -2   4    0.77    0.54
 -11  -2  -4    1.98    0.63
  11  -2   4    1.77    0.60
  11   2   4    2.04    0.48
 -11   2  -4    1.88    0.77
 -11   2  -4    2.33    0.49
  11   2   4    2.02    0.48
  11   2   4    1.54    0.61
 -12  -2  -4    7.36    1.13
  12  -2   4    7.62    1.03
 -12  -2  -4    5.90    0.94
  12  -2   4    5.37    0.91
  12   2   4    6.46    1.04
  12   2   4    4.88    0.70
  12   2   4    7.72    0.85
 -12   2  -4    6.00    1.06
 -12   2  -4    9.43    1.29
 -13  -2  -4   12.46    1.50
 -13  -2  -4   11.33    1.29
  13  -2   4   13.59    1.28
  13  -2   4   10.59    1.22
  13   2   4   11.37    0.99
 -13   2  -4   11.83    1.45
  13   2   4   12.99    1.45
  13   2   4   11.77    1.13
 -13   2  -4   14.18    1.66
 -14  -2  -4   13.33    1.41
  14  -2   4   11.51    1.27
  14  -2   4   15.19    1.38
 -14  -2  -4   13.45    1.59
 -14   2  -4   10.61    1.44
  14   2   4   12.49    1.47
 -14   2  -4   12.29    1.65
  14   2   4   12.61    1.23
  15  -2   4    1.88    0.76
 -15  -2  -4    1.21    0.70
  15  -2   4    1.47    0.63
 -15  -2  -4    1.43    0.92
 -15   2  -4    2.31    0.94
 -15   2  -4    0.87    0.79
  15   2   4    1.83    0.61
  15   2   4    1.56    0.72
  16  -2   4    2.08    0.82
  16  -2   4    0.58    0.67
 -16  -2  -4    1.45    0.78
 -16  -2  -4    2.31    1.10
  16   2   4    1.70    0.78
  16   2   4    1.93    0.65
 -16   2  -4    1.50    1.03
 -16   2  -4    2.24    0.95
  17  -2   4    1.91    0.92
 -17  -2  -4    1.93    1.16
  17  -2   4    2.47    0.79
 -17  -2  -4    2.49    0.87
 -17   2  -4    3.18    1.15
  17   2   4    2.34    1.05
 -17   2  -4    2.44    1.12
  17   2   4    2.54    0.79
  17  -3  -4   -0.76    0.94
 -17  -3   4    0.48    0.55
  17   3  -4    0.56    0.65
 -17   3   4    0.10    0.77
  17   3  -4    0.35    0.57
 -17   3   4   -0.15    0.54
 -16  -3   4    4.73    0.82
  16  -3  -4    3.32    1.08
 -16   3   4    5.28    1.00
  16   3  -4    3.86    0.87
  16   3  -4    4.09    0.95
 -16   3   4    4.86    0.87
  15  -3  -4    2.13    0.96
 -15  -3   4    0.56    0.50
  15   3  -4    1.35    0.68
 -15   3   4    0.89    0.68
 -15   3   4    0.83    0.53
  15   3  -4    0.37    0.52
 -14  -3   4    9.51    1.02
  14  -3  -4    8.21    1.24
  14   3  -4   10.19    1.21
  14   3  -4    8.73    1.13
 -14   3   4    8.94    1.06
 -14   3   4   10.72    1.21
  13  -3  -4    1.50    0.87
 -13  -3   4    0.94    0.48
 -13   3   4    1.01    0.60
  13   3  -4    1.12    0.57
 -13   3   4    1.14    0.57
  13   3  -4    0.48    0.50
 -12  -3   4    0.54    0.33
  12  -3  -4    0.43    0.76
 -12  -3   4    0.60    0.37
 -12   3   4    0.64    0.55
 -12   3   4    1.31    0.49
  12   3  -4    0.59    0.42
  12   3  -4    0.49    0.53
 -11  -3   4    5.29    0.61
 -11  -3   4    5.21    0.65
  11  -3  -4    6.69    1.00
 -11   3   4    5.06    0.76
  11   3  -4    5.68    0.86
  11   3  -4    5.78    0.82
 -11   3   4    5.73    0.84
  10  -3  -4    5.80    0.95
 -10  -3   4    5.39    0.63
  10  -3  -4    6.16    0.70
 -10  -3   4    5.18    0.56
  10   3  -4    5.30    0.74
  10   3  -4    2.49    0.55
 -10   3   4    5.14    0.78
  10   3  -4    5.76    0.82
 -10   3   4    5.13    0.77
   9  -3  -4   33.62    1.89
   9  -3  -4   37.91    1.87
  -9  -3   4   25.70    1.64
   9  -3  -4   34.79    1.79
  -9  -3   4   35.36    1.65
   9   3  -4   32.05    1.95
   9   3  -4   33.25    1.93
  -9   3   4   34.16    1.93
   9   3  -4   26.99    1.78
  -9   3   4   28.62    1.68
  -9   3   4   34.48    1.92
   8  -3  -4    7.53    0.67
   8  -3  -4    8.24    0.77
  -8  -3   4    7.32    0.66
  -8  -3   4    7.30    0.57
   8   3  -4    6.89    0.73
   8   3  -4    6.64    0.86
   8   3  -4    6.92    0.78
  -8   3   4    7.97    0.72
  -8   3   4    7.90    0.86
  -8   3   4    5.97    0.77
  -7  -3   4    2.81    0.63
   7  -3  -4    2.79    0.40
  -7  -3   4    3.06    0.39
  -7  -3   4    3.14    0.38
   7  -3  -4    2.31    0.48
   7  -3  -4    2.84    0.50
  -7   3   4    2.58    0.49
   7   3  -4    2.60    0.48
  -7   3   4    3.22    0.56
  -7   3   4    2.67    0.44
   7   3  -4    3.30    0.65
   7   3  -4    2.65    0.43
   6  -3  -4    4.00    0.56
  -6  -3   4    4.69    0.42
   6  -3  -4    4.38    0.51
  -6  -3   4    4.70    0.45
  -6  -3   4    4.13    0.68
   6  -3  -4    4.71    0.46
   6   3  -4    4.87    0.58
  -6   3   4    4.77    0.61
  -6   3   4    4.84    0.52
   6   3  -4    3.44    0.61
   6   3  -4    4.17    0.51
  -5  -3   4   13.00    0.65
  -5  -3   4   11.53    1.06
   5  -3  -4   13.08    0.79
  -5  -3   4   12.74    0.75
   5  -3  -4   11.56    0.88
   5  -3  -4   12.98    0.81
  -5   3   4   12.75    0.84
   5   3  -4   13.02    0.90
   5   3  -4   12.81    0.85
  -5   3   4   13.34    0.90
   4  -3  -4   34.11    1.66
   4  -3  -4   31.66    1.57
   4  -3  -4   32.60    1.73
  -4  -3   4   32.49    1.83
  -4  -3   4   32.80    1.55
   4   3  -4   32.10    1.66
  -4   3   4   31.64    1.73
   4   3  -4   33.67    1.77
   4   3  -4   30.99    1.66
  -3  -3   4    7.59    0.54
   3  -3  -4    8.81    0.53
   3  -3  -4    7.20    0.62
  -3  -3   4    8.25    0.80
   3  -3  -4    8.98    0.60
  -3   3   4    8.27    0.66
   3   3  -4    8.18    0.62
   3   3  -4    7.72    0.63
  -3   3   4    8.27    0.61
   3   3  -4    7.15    0.60
  -2  -3   4    9.79    0.59
  -2  -3   4    9.68    0.83
   2  -3  -4    9.16    0.68
   2  -3  -4   10.64    0.66
   2   3  -4    9.85    0.68
  -2   3   4    9.61    0.65
  -2   3   4   10.42    0.57
  -2   3   4    9.44    0.73
   2   3  -4    9.50    0.68
   2   3  -4   10.25    0.68
  -1  -3   4   52.42    2.12
   1  -3  -4   50.64    2.42
  -1  -3   4   50.37    2.43
  -1  -3   4   51.26    2.28
   1  -3  -4   49.31    2.33
   1  -3  -4   49.01    2.26
  -1   3   4   54.13    2.46
   1   3  -4   49.04    2.41
  -1   3   4   48.92    2.36
   1   3  -4   50.08    2.55
   1   3  -4   50.39    2.41
  -1   3   4   52.35    2.46
   1   3  -4   53.13    2.28
   0  -3   4    0.65    0.26
   0  -3  -4    0.54    0.17
   0  -3  -4    0.69    0.28
   0  -3   4    0.61    0.18
   0  -3   4    0.53    0.30
   0  -3   4    0.51    0.19
   0  -3  -4    0.39    0.19
   0   3   4    0.75    0.19
   0   3  -4    0.48    0.24
   0   3   4    0.78    0.27
   0   3  -4    0.36    0.22
   0   3   4    0.38    0.23
   0   3  -4    0.89    0.26
  -1  -3  -4    0.70    0.20
  -1  -3  -4    0.46    0.22
   1  -3   4    0.36    0.26
   1  -3   4    0.29    0.26
  -1  -3  -4    0.75    0.21
   1  -3   4    0.95    0.25
   1   3   4    0.18    0.26
  -1   3  -4    0.31    0.25
  -1   3  -4    0.42    0.25
  -1   3  -4    0.52    0.30
   2  -3   4   16.64    0.84
  -2  -3  -4   16.19    0.82
   2  -3   4   16.79    1.06
   2  -3   4   15.64    0.91
  -2  -3  -4   15.17    0.93
  -2  -3  -4   14.86    0.88
  -2   3  -4   16.44    1.04
  -2   3  -4   15.77    0.96
   2   3   4   15.08    0.94
   2   3   4   16.27    0.97
  -2   3  -4   15.15    0.97
   3  -3   4   10.32    0.77
   3  -3   4   11.31    0.58
   3  -3   4   10.15    0.83
  -3  -3  -4    9.15    0.71
  -3  -3  -4   11.32    0.56
  -3  -3  -4   10.37    0.71
   3   3   4   10.91    0.79
  -3   3  -4   12.29    0.92
   3   3   4    9.80    0.72
   3   3   4   10.38    0.75
  -3   3  -4    9.51    0.72
   4  -3   4   38.97    1.66
  -4  -3  -4   39.54    1.96
   4  -3   4   37.59    2.14
   4  -3   4   37.01    1.91
  -4  -3  -4   36.94    1.91
   4   3   4   37.56    1.92
   4   3   4   39.71    2.15
   4   3   4   37.61    1.93
  -4   3  -4   37.96    1.94
  -4   3  -4   40.74    2.12
  -5  -3  -4   16.36    1.03
   5  -3   4   16.86    1.12
  -5  -3  -4   16.87    1.03
   5  -3   4   14.94    1.14
  -5   3  -4   17.32    1.21
  -5   3  -4   16.18    1.00
   5   3   4   16.57    1.06
   5   3   4   14.33    1.15
  -5   3  -4   16.29    1.04
   5   3   4   17.31    1.03
   6  -3   4    8.78    0.86
  -6  -3  -4    8.46    0.75
  -6  -3  -4    9.47    0.77
   6  -3   4    8.04    0.86
  -6   3  -4    8.90    0.75
   6   3   4    9.38    0.77
  -6   3  -4    7.88    0.93
   6   3   4    8.60    0.96
  -6   3  -4    9.51    0.78
   6   3   4    8.57    0.76
  -7  -3  -4   -0.14    0.34
   7  -3   4    0.88    0.48
   7  -3   4    0.29    0.37
  -7  -3  -4    0.27    0.36
  -7   3  -4    0.18    0.30
   7   3   4    0.08    0.35
  -7   3  -4   -0.77    0.44
  -7   3  -4    0.15    0.34
   7   3   4    0.17    0.31
  -8  -3  -4    2.77    0.58
   8  -3   4    2.93    0.68
   8  -3   4    2.55    0.58
  -8  -3  -4    2.67    0.57
  -8   3  -4    3.11    0.71
   8   3   4    2.04    0.45
  -8   3  -4    2.43    0.50
  -8   3  -4    3.48    0.53
   9  -3   4   11.93    1.12
   9  -3   4   10.81    1.03
  -9  -3  -4   10.32    1.06
  -9  -3  -4    9.57    1.07
  -9   3  -4   13.30    1.37
   9   3   4   11.24    0.84
   9   3   4   10.09    0.87
  -9   3  -4    9.76    0.93
  -9   3  -4   11.08    0.92
 -10  -3  -4    3.00    0.68
 -10  -3  -4    2.48    0.73
  10  -3   4    2.71    0.68
  10  -3   4    2.73    0.64
 -10   3  -4    2.24    0.81
 -10   3  -4    2.09    0.51
  10   3   4    2.31    0.51
 -10   3  -4    2.90    0.56
  10   3   4    2.97    0.52
  11  -3   4    6.42    0.86
 -11  -3  -4    5.50    0.84
 -11  -3  -4    7.46    1.10
  11  -3   4    5.81    0.89
  11   3   4    4.05    0.65
  11   3   4    6.26    0.77
 -11   3  -4    5.92    1.08
 -11   3  -4    5.08    0.71
 -12  -3  -4    0.10    0.41
 -12  -3  -4    1.01    0.75
  12  -3   4   -0.70    0.57
  12  -3   4    0.55    0.48
  12   3   4    0.37    0.35
 -12   3  -4    0.40    0.66
  12   3   4    0.15    0.38
  12   3   4    0.08    0.49
 -12   3  -4    0.49    0.41
  13  -3   4    9.54    1.17
 -13  -3  -4    6.94    1.02
  13  -3   4    7.06    1.02
 -13  -3  -4    7.22    1.25
  13   3   4    7.26    0.89
 -13   3  -4    6.44    1.22
  13   3   4    6.89    0.87
  13   3   4    6.83    1.14
 -14  -3  -4    4.08    1.12
  14  -3   4    4.65    0.90
  14  -3   4    4.40    0.89
 -14  -3  -4    3.46    0.84
  14   3   4    2.31    0.62
  14   3   4    2.74    0.83
 -14   3  -4    1.69    0.95
  14   3   4    3.17    0.66
 -15  -3  -4    0.76    0.64
 -15  -3  -4   -0.47    0.90
  15  -3   4    0.29    0.61
  15  -3   4   -0.64    0.57
  15   3   4    0.16    0.65
  15   3   4   -0.19    0.43
 -15   3  -4    0.21    0.76
 -15   3  -4    1.92    1.03
  16  -3   4   10.39    1.32
  16  -3   4   11.54    1.42
 -16  -3  -4   10.14    1.60
 -16  -3  -4   10.29    1.35
  16   3   4   11.56    1.52
  16   3   4   10.73    1.21
 -16   3  -4   12.05    1.79
 -16   3  -4    8.22    1.40
 -17  -3  -4   -0.93    0.96
  17  -3   4   -0.27    0.78
  17   3   4   -0.49    0.56
 -17   3  -4    0.46    0.95
 -18  -4   4    0.68    0.51
  18   4  -4    1.65    0.85
 -17  -4   4   19.01    1.58
  17  -4  -4   17.51    2.02
 -17   4   4   18.62    1.61
  17   4  -4   16.72    1.83
  17   4  -4   17.49    1.73
 -17   4   4   19.03    1.93
 -16  -4   4    0.51    0.55
  16  -4  -4   -2.47    0.81
  16   4  -4   -0.13    0.52
  16   4  -4    0.91    0.67
 -16   4   4   -0.70    0.43
 -16   4   4    0.33    0.68
  15  -4  -4   27.89    2.22
 -15  -4   4   29.73    1.89
  15   4  -4   28.46    2.14
  15   4  -4   30.59    2.10
 -15   4   4   27.29    1.95
 -15   4   4   27.74    2.10
  14  -4  -4    8.94    1.29
 -14  -4   4    9.73    1.01
 -14   4   4    9.79    1.20
  14   4  -4    8.03    1.14
  14   4  -4    9.74    1.21
 -14   4   4    9.20    1.15
 -13  -4   4   20.85    1.39
  13  -4  -4   18.43    1.80
 -13   4   4   18.93    1.49
  13   4  -4   19.65    1.63
  13   4  -4   21.69    1.65
 -13   4   4   21.13    1.62
 -12  -4   4   59.46    2.89
  12  -4  -4   53.43    3.04
 -12   4   4   54.70    3.11
  12   4  -4   54.96    3.24
  12   4  -4   52.87    3.06
 -12   4   4   58.18    3.03
 -11  -4   4    0.28    0.27
 -11  -4   4    0.03    0.36
  11  -4  -4    1.00    0.77
  11   4  -4    0.03    0.39
 -11   4   4    0.89    0.57
  11   4  -4    0.52    0.50
 -11   4   4    0.03    0.42
 -10  -4   4  127.61    5.37
  10  -4  -4  122.50    5.65
 -10  -4   4  125.94    5.60
 -10   4   4  120.04    5.90
  10   4  -4  117.95    6.18
 -10   4   4  122.19    5.69
  10   4  -4  122.13    5.80
   9  -4  -4   35.57    2.07
  -9  -4   4   36.56    1.72
  -9  -4   4   36.20    1.85
  -9   4   4   33.33    2.05
   9   4  -4   32.69    2.07
  -9   4   4   33.99    2.02
   9   4  -4   31.65    1.85
   9   4  -4   31.02    2.01
  -8  -4   4   69.01    3.36
   8  -4  -4   77.33    3.61
   8  -4  -4   61.74    3.27
  -8  -4   4   74.97    3.25
   8  -4  -4   72.27    3.49
   8   4  -4   72.83    3.79
  -8   4   4   72.85    3.55
  -8   4   4   76.51    3.65
   8   4  -4   71.47    3.48
   8   4  -4   75.29    3.63
  -8   4   4   71.18    3.33
   7  -4  -4   83.09    3.57
   7  -4  -4   79.04    3.88
  -7  -4   4   75.44    3.48
   7  -4  -4   78.97    3.87
   7  -4  -4   80.21    3.70
   7   4  -4   77.88    4.04
  -7   4   4   80.59    3.59
   7   4  -4   76.09    3.72
   7   4  -4   77.13    3.85
  -7   4   4   78.79    3.77
   6  -4  -4    3.27    0.61
   6  -4  -4    4.72    0.51
  -6  -4   4    4.54    0.73
   6  -4  -4    5.73    0.55
  -6  -4   4    4.49    0.46
   6  -4  -4    4.04    0.60
  -6   4   4    3.66    0.58
  -6   4   4    4.68    0.52
   6   4  -4    4.78    0.56
   6   4  -4    4.07    0.57
   5  -4  -4  177.24    7.50
   5  -4  -4  180.44    7.53
   5  -4  -4  180.65    8.26
   5  -4  -4  177.96    7.96
  -5  -4   4  170.71    7.85
  -5  -4   4  172.74    7.43
  -5   4   4  172.77    7.60
   5   4  -4  172.22    8.39
  -5   4   4  167.47    7.94
   5   4  -4  181.26    7.84
   5   4  -4  183.78    7.84
   4  -4  -4   30.64    1.60
  -4  -4   4   30.35    1.78
  -4  -4   4   30.48    1.47
   4  -4  -4   29.97    1.49
   4  -4  -4   29.53    1.69
   4   4  -4   30.38    1.65
  -4   4   4   31.15    1.54
   4   4  -4   31.17    1.60
   4   4  -4   31.07    1.72
  -4   4   4   27.63    1.63
   3  -4  -4  109.27    4.81
  -3  -4   4  101.41    4.45
  -3  -4   4  102.25    4.76
   3  -4  -4  103.22    4.91
   3  -4  -4  102.92    4.52
   3   4  -4  106.91    4.73
  -3   4   4  101.47    4.77
  -3   4   4  101.96    4.58
   3   4  -4  102.90    4.72
   3   4  -4  105.33    5.05
  -2  -4   4   98.02    4.35
  -2  -4   4   95.40    4.61
   2  -4  -4  102.86    4.44
   2  -4  -4  101.65    4.66
  -2   4   4  106.23    4.78
  -2   4   4  100.93    4.50
   2   4  -4  103.59    4.63
   2   4  -4   99.10    4.91
  -2   4   4   98.94    4.65
   2   4  -4  105.85    4.62
   1  -4  -4   24.39    1.32
  -1  -4   4   25.32    1.09
   1  -4  -4   24.19    1.27
  -1  -4   4   23.00    1.38
  -1  -4   4   23.12    1.20
   1   4  -4   23.28    1.31
   1   4  -4   23.38    1.36
  -1   4   4   25.27    1.28
  -1   4   4   22.50    1.31
   1   4  -4   22.80    1.30
  -1   4   4   21.15    1.27
   1   4  -4   23.69    1.12
   0  -4   4  145.93    7.05
   0  -4   4  152.83    6.10
   0  -4   4  141.88    6.43
   0  -4  -4  137.40    6.50
   0  -4   4  144.01    6.22
   0  -4  -4  145.40    6.37
   0   4   4  151.59    6.61
   0   4   4  144.71    6.42
   0   4  -4  147.03    6.56
   0   4   4  155.03    6.91
   0   4  -4  142.14    6.51
   0   4  -4  153.65    6.48
  -1  -4  -4    7.72    0.60
  -1  -4  -4    7.30    0.52
   1  -4   4    8.36    0.61
  -1  -4  -4    7.72    0.55
   1  -4   4    7.68    0.69
   1  -4   4    6.96    0.55
   1  -4   4    7.07    0.64
  -1   4  -4    6.53    0.61
   1   4   4    5.21    0.52
  -1   4  -4    7.40    0.61
   1   4   4    7.77    0.64
   2  -4   4   56.06    2.53
  -2  -4  -4   52.77    2.57
  -2  -4  -4   56.19    2.56
   2  -4   4   55.14    2.54
   2  -4   4   55.44    2.92
  -2  -4  -4   54.29    2.69
  -2   4  -4   59.48    2.71
  -2   4  -4   54.41    2.69
   2   4   4   58.62    2.82
   2   4   4   54.53    2.66
   3  -4   4   78.79    3.26
   3  -4   4   70.75    3.79
  -3  -4  -4   72.63    3.52
  -3  -4  -4   77.30    3.35
   3  -4   4   71.41    3.35
  -3  -4  -4   75.91    3.43
   3   4   4   79.62    3.76
   3   4   4   70.97    3.47
  -3   4  -4   74.62    3.53
  -4  -4  -4   47.81    2.08
  -4  -4  -4   45.64    2.30
   4  -4   4   46.49    2.53
  -4  -4  -4   45.28    2.24
  -4  -4  -4   46.76    1.95
   4  -4   4   43.32    2.25
   4  -4   4   48.56    2.00
  -4   4  -4   45.62    2.41
   4   4   4   43.31    2.30
   4   4   4   46.28    2.48
  -4   4  -4   43.80    2.30
   5  -4   4   82.55    3.98
  -5  -4  -4   89.42    4.16
  -5  -4  -4   88.65    4.07
   5  -4   4   88.27    4.50
   5   4   4   88.43    4.09
  -5   4  -4   88.21    4.03
  -5   4  -4   86.63    4.13
   5   4   4   91.89    4.11
  -5   4  -4   92.36    4.31
   5   4   4   86.61    4.48
  -6  -4  -4    2.30    0.42
  -6  -4  -4    1.84    0.44
   6  -4   4    1.60    0.51
   6  -4   4    1.12    0.55
  -6   4  -4    1.83    0.45
  -6   4  -4    2.79    0.65
   6   4   4    2.24    0.54
   6   4   4    2.48    0.48
  -6   4  -4    2.73    0.54
  -7  -4  -4   98.88    4.92
  -7  -4  -4  111.43    5.07
   7  -4   4  101.96    5.39
   7  -4   4  114.31    4.91
   7   4   4  108.65    4.94
  -7   4  -4  108.66    4.99
  -7   4  -4  106.39    4.85
   7   4   4  107.59    4.92
  -7   4  -4  104.96    5.12
  -8  -4  -4   20.39    1.40
   8  -4   4   22.20    1.52
   8  -4   4   20.36    1.50
  -8  -4  -4   20.06    1.33
   8   4   4   18.72    1.30
  -8   4  -4   18.69    1.52
  -8   4  -4   20.94    1.34
  -8   4  -4   21.16    1.37
  -9  -4  -4   56.77    3.02
  -9  -4  -4   54.32    2.89
   9  -4   4   56.12    2.95
   9  -4   4   57.89    3.15
  -9   4  -4   57.17    2.83
   9   4   4   53.88    2.83
   9   4   4   55.61    2.74
  -9   4  -4   54.38    3.13
  -9   4  -4   54.70    2.85
  10  -4   4   61.67    3.66
 -10  -4  -4   73.18    3.62
 -10  -4  -4   64.54    3.41
  10  -4   4   69.76    3.44
 -10   4  -4   69.21    3.39
  10   4   4   65.03    3.34
  10   4   4   69.18    3.26
 -10   4  -4   67.11    3.32
 -10   4  -4   65.01    3.69
  11  -4   4    4.67    0.90
 -11  -4  -4    5.21    0.84
  11  -4   4    4.71    0.83
 -11  -4  -4    7.28    1.04
 -11   4  -4    4.85    0.75
 -11   4  -4    4.98    1.02
  11   4   4    4.51    0.69
  11   4   4    5.65    0.79
 -12  -4  -4   73.44    3.83
  12  -4   4   70.15    4.02
 -12  -4  -4   82.56    4.14
  12  -4   4   69.37    3.74
  12   4   4   70.65    3.56
 -12   4  -4   73.51    3.63
 -12   4  -4   77.27    4.27
  12   4   4   72.18    3.69
  13  -4   4    6.24    0.92
  13  -4   4    2.82    0.84
 -13  -4  -4    3.01    0.75
 -13  -4  -4    6.03    1.10
  13   4   4    3.47    0.72
 -13   4  -4    4.88    1.18
  13   4   4    4.30    0.73
 -13   4  -4    4.18    0.76
 -14  -4  -4   15.32    1.36
 -14  -4  -4   16.86    1.83
  14  -4   4   14.30    1.49
  14  -4   4   15.67    1.43
 -14   4  -4   16.42    1.94
  14   4   4   14.14    1.24
  14   4   4   14.21    1.28
  14   4   4   15.04    1.72
 -15  -4  -4   24.49    1.92
  15  -4   4   28.64    2.12
  15  -4   4   25.24    1.92
 -15  -4  -4   25.27    2.18
  15   4   4   27.39    1.80
 -15   4  -4   23.14    2.47
  15   4   4   23.45    2.14
  15   4   4   24.48    1.75
 -16  -4  -4    2.17    0.78
  16  -4   4    3.29    0.99
  16  -4   4    4.88    1.02
  16   4   4    4.84    1.14
 -16   4  -4    3.94    1.20
 -17  -5   4    0.36    0.54
  17   5  -4    0.45    0.66
  16  -5  -4   33.26    2.62
 -16  -5   4   36.71    2.22
  16   5  -4   32.19    2.50
  16   5  -4   32.24    2.35
 -16   5   4   32.27    2.31
 -16   5   4   34.92    2.45
  15  -5  -4    7.40    1.33
 -15  -5   4    7.57    0.96
  15   5  -4    5.29    1.01
 -15   5   4    6.47    1.05
  15   5  -4    5.26    1.05
 -15   5   4    5.56    1.10
 -14  -5   4   57.04    3.07
  14  -5  -4   55.99    3.33
 -14   5   4   59.21    3.25
  14   5  -4   52.91    3.46
 -14   5   4   60.09    3.37
  14   5  -4   58.38    3.32
  13  -5  -4   33.26    2.33
 -13  -5   4   36.44    2.05
 -13   5   4   29.77    2.17
  13   5  -4   32.65    2.37
 -13   5   4   33.99    2.23
  13   5  -4   36.73    2.29
 -12  -5   4   20.58    1.34
  12  -5  -4   18.91    1.78
 -12   5   4   18.43    1.53
  12   5  -4   18.08    1.57
  12   5  -4   19.47    1.62
 -12   5   4   18.59    1.57
 -11  -5   4   80.06    3.74
  11  -5  -4   75.64    3.91
  11   5  -4   75.15    4.23
 -11   5   4   77.30    3.99
  11   5  -4   74.64    3.97
 -11   5   4   73.31    3.89
 -10  -5   4    7.41    0.61
  10  -5  -4    5.35    0.94
 -10  -5   4    6.89    0.76
  10   5  -4    6.85    1.00
  10   5  -4    5.73    0.88
 -10   5   4    5.25    0.87
  -9  -5   4  130.26    5.57
   9  -5  -4  126.54    5.86
  -9  -5   4  131.61    5.85
   9   5  -4  129.02    6.09
  -9   5   4  124.98    5.96
   9   5  -4  127.06    6.49
  -8  -5   4   67.44    2.91
   8  -5  -4   65.01    3.22
   8  -5  -4   65.01    3.34
  -8  -5   4   62.74    3.07
  -8  -5   4   61.92    3.38
   8   5  -4   59.66    3.28
   8   5  -4   61.07    3.42
   8   5  -4   63.02    3.10
  -8   5   4   61.98    3.23
  -7  -5   4   47.20    2.68
   7  -5  -4   47.77    2.54
  -7  -5   4   50.55    2.29
   7  -5  -4   47.75    2.54
   7  -5  -4   50.50    2.66
  -7  -5   4   48.89    2.42
   7   5  -4   51.33    2.48
   7   5  -4   45.21    2.68
   7   5  -4   47.42    2.66
  -7   5   4   46.89    2.57
  -6  -5   4  172.77    7.39
  -6  -5   4  180.21    7.71
   6  -5  -4  176.18    8.23
  -6  -5   4  173.05    7.89
   6  -5  -4  172.43    7.97
   6  -5  -4  172.00    7.52
   6  -5  -4  183.41    7.48
  -6   5   4  174.37    7.57
   6   5  -4  166.96    7.81
  -6   5   4  163.20    7.63
   6   5  -4  173.22    8.41
   6   5  -4  178.07    7.81
   5  -5  -4    2.81    0.41
  -5  -5   4    2.14    0.36
   5  -5  -4    2.12    0.58
   5  -5  -4    2.55    0.43
  -5  -5   4    3.55    0.72
   5  -5  -4    2.58    0.53
   5   5  -4    2.38    0.50
  -5   5   4    2.10    0.42
   5   5  -4    2.16    0.45
   5   5  -4    2.26    0.42
  -4  -5   4  177.17    8.31
   4  -5  -4  191.46    7.97
   4  -5  -4  196.15    8.02
   4  -5  -4  191.76    8.48
   4  -5  -4  186.40    8.79
  -4  -5   4  185.22    7.90
  -4   5   4  184.67    8.11
   4   5  -4  186.42    8.34
  -4   5   4  183.19    8.45
   4   5  -4  180.99    8.93
   4   5  -4  195.82    8.36
  -3  -5   4   82.85    3.66
  -3  -5   4   81.81    3.97
   3  -5  -4   82.52    3.70
   3  -5  -4   84.20    3.98
   3  -5  -4   85.42    4.06
   3   5  -4   83.37    3.94
   3   5  -4   81.64    4.17
  -3   5   4   82.50    3.95
   3   5  -4   84.79    3.92
   2  -5  -4   49.49    2.31
  -2  -5   4   45.92    2.24
   2  -5  -4   50.66    2.49
  -2  -5   4   47.53    2.50
   2   5  -4   48.05    2.46
  -2   5   4   47.88    2.44
  -2   5   4   52.66    2.46
  -2   5   4   47.39    2.37
   2   5  -4   51.13    2.47
   2   5  -4   46.89    2.58
   1  -5  -4  149.40    7.08
  -1  -5   4  157.33    7.00
  -1  -5   4  153.83    6.72
  -1  -5   4  160.77    6.53
   1   5  -4  152.14    7.09
   1   5  -4  163.67    6.93
   1   5  -4  158.82    7.07
  -1   5   4  159.92    7.15
   1   5  -4  160.39    7.57
  -1   5   4  152.91    6.92
  -1   5   4  168.99    7.46
   0  -5  -4    6.88    0.64
   0  -5   4    9.56    0.83
   0  -5   4    8.16    0.65
   0  -5  -4    7.96    0.62
   0  -5   4    9.33    0.66
   0  -5   4    8.50    0.80
   0   5   4    7.65    0.70
   0   5  -4    8.34    0.60
   0   5   4    8.47    0.75
   0   5  -4    8.93    0.75
  -1  -5  -4  118.28    5.39
  -1  -5  -4  122.99    5.61
   1  -5   4  127.83    5.43
   1  -5   4  121.08    6.01
   1  -5   4  132.03    5.21
   1  -5   4  121.03    5.29
  -1   5  -4  113.96    5.57
  -1   5  -4  123.79    5.48
   1   5   4  123.38    5.85
   1   5   4  115.46    5.47
  -2  -5  -4   17.69    1.05
   2  -5   4   19.09    1.14
   2  -5   4   19.07    1.29
  -2  -5  -4   17.70    1.10
   2  -5   4   18.21    1.11
   2  -5   4   18.06    1.08
   2   5   4   17.27    1.19
   2   5   4   18.76    1.16
  -2   5  -4   18.10    1.17
   2   5   4   18.53    1.01
  -2   5  -4   19.12    1.12
   3  -5   4   95.12    4.14
   3  -5   4   97.47    4.80
  -3  -5  -4   98.70    4.02
  -3  -5  -4   91.08    4.28
  -3  -5  -4   89.42    4.41
   3  -5   4   97.47    4.21
   3   5   4   96.09    4.22
  -3   5  -4   98.68    4.45
  -3   5  -4   91.12    4.43
   3   5   4   93.91    4.68
   3   5   4   92.05    4.37
  -4  -5  -4  110.77    5.22
  -4  -5  -4  109.89    5.10
   4  -5   4  117.28    5.01
   4  -5   4  113.18    5.64
   4  -5   4  111.34    5.00
  -4   5  -4  116.13    5.31
   4   5   4  108.84    5.14
   4   5   4  117.73    5.60
  -4   5  -4  114.58    5.27
   5  -5   4   47.29    2.51
  -5  -5  -4   39.33    2.17
   5  -5   4   43.14    2.23
   5  -5   4   44.50    2.15
  -5  -5  -4   42.01    2.16
  -5   5  -4   40.42    2.23
  -5   5  -4   42.31    2.32
   5   5   4   41.63    2.23
  -5   5  -4   43.09    2.35
  -6  -5  -4   77.42    3.73
  -6  -5  -4   76.98    3.66
   6  -5   4   76.72    3.66
   6  -5   4   73.62    4.04
  -6   5  -4   75.56    3.68
  -6   5  -4   79.50    3.85
   6   5   4   79.82    3.72
  -6   5  -4   77.74    3.76
   6   5   4   76.93    3.73
   7  -5   4    0.98    0.48
  -7  -5  -4    0.79    0.41
  -7  -5  -4    1.16    0.42
   7  -5   4    1.10    0.63
  -7   5  -4    1.04    0.45
  -7   5  -4    0.98    0.43
  -7   5  -4    1.19    0.53
   7   5   4    0.79    0.39
   8  -5   4  104.87    4.91
   8  -5   4  100.72    5.39
  -8  -5  -4  104.68    4.95
  -8  -5  -4  111.34    5.07
   8   5   4  113.77    4.78
  -8   5  -4   99.26    5.15
  -8   5  -4  101.36    4.99
   8   5   4  107.53    4.97
  -8   5  -4  103.54    4.89
  -9  -5  -4   75.01    3.54
  -9  -5  -4   62.40    3.37
   9  -5   4   68.52    3.72
   9  -5   4   68.63    3.44
   9   5   4   66.92    3.26
  -9   5  -4   66.74    3.37
  -9   5  -4   67.80    3.64
  -9   5  -4   64.27    3.38
   9   5   4   66.34    3.39
  10  -5   4   33.24    2.15
 -10  -5  -4   36.12    2.06
 -10  -5  -4   37.34    2.18
  10  -5   4   32.74    2.20
  10   5   4   32.11    2.01
 -10   5  -4   33.86    2.32
 -10   5  -4   33.24    2.01
  10   5   4   36.08    1.97
 -10   5  -4   32.95    2.03
 -11  -5  -4  100.08    5.09
  11  -5   4  103.82    5.08
 -11  -5  -4  116.84    5.37
  11  -5   4   99.36    5.49
 -11   5  -4  102.03    5.44
  11   5   4  101.34    5.06
  11   5   4  109.82    4.92
 -11   5  -4  114.44    5.07
 -11   5  -4  103.74    5.11
 -12  -5  -4    0.82    0.55
  12  -5   4    0.31    0.54
  12  -5   4   -0.23    0.60
 -12  -5  -4   -0.13    0.75
  12   5   4    0.33    0.45
 -12   5  -4    0.33    0.66
 -12   5  -4    0.59    0.52
  12   5   4    1.04    0.47
 -13  -5  -4   55.61    3.11
  13  -5   4   56.44    3.28
  13  -5   4   55.11    3.10
  13   5   4   55.77    3.03
 -13   5  -4   53.03    2.98
 -13   5  -4   53.25    3.47
  14  -5   4   21.18    1.76
  14  -5   4   18.65    1.61
 -14  -5  -4   17.82    1.54
  14   5   4   19.25    1.54
 -14   5  -4   19.59    2.16
 -14   5  -4   20.57    1.58
  15  -5   4   15.58    1.64
  15  -5   4   17.00    1.70
 -15  -5  -4   14.39    1.50
  15   5   4   14.41    1.82
 -15   5  -4   13.20    1.84
  15   5   4   14.09    1.46
  16  -5   4   40.95    2.71
  16   5   4   34.30    2.35
 -16   5  -4   38.14    2.97
 -16  -6   4    0.35    0.45
  16   6  -4   -0.18    0.76
 -15  -6   4   17.17    1.47
  15  -6  -4   19.04    2.00
 -15   6   4   16.25    1.74
  15   6  -4   17.44    1.94
 -15   6   4   18.43    1.85
  15   6  -4   17.99    1.82
 -14  -6   4   12.97    1.28
  14  -6  -4   14.48    1.75
  14   6  -4   14.01    1.57
  14   6  -4   12.62    1.54
 -14   6   4   12.55    1.50
 -14   6   4   13.19    1.53
  13  -6  -4   14.17    1.68
 -13  -6   4   14.46    1.23
 -13   6   4   16.67    1.65
  13   6  -4   13.55    1.56
  13   6  -4   17.46    1.69
  12  -6  -4   37.59    2.56
 -12  -6   4   43.76    2.31
  12   6  -4   37.94    2.62
  12   6  -4   39.71    2.52
 -12   6   4   36.90    2.47
 -11  -6   4    3.68    0.66
  11  -6  -4    3.68    0.94
 -11   6   4    3.82    0.80
  11   6  -4    3.77    0.83
  11   6  -4    2.57    0.68
  10  -6  -4   55.96    3.02
 -10  -6   4   55.81    2.78
  10   6  -4   49.63    3.13
  10   6  -4   51.56    3.03
 -10   6   4   54.25    3.00
  -9  -6   4   14.87    1.50
  -9  -6   4   15.88    1.11
   9  -6  -4   15.92    1.31
  -9  -6   4   14.73    0.98
   9  -6  -4   17.25    1.41
  -9   6   4   17.16    1.38
   9   6  -4   17.42    1.45
   9   6  -4   13.92    1.29
   8  -6  -4   64.07    3.30
  -8  -6   4   63.23    3.05
  -8  -6   4   58.08    3.31
   8  -6  -4   59.20    3.13
  -8  -6   4   62.50    2.83
   8   6  -4   62.56    3.30
  -8   6   4   58.16    3.18
   8   6  -4   59.42    3.39
  -7  -6   4   73.28    3.22
  -7  -6   4   72.60    3.44
   7  -6  -4   71.25    3.48
  -7  -6   4   64.91    3.65
   7  -6  -4   72.94    3.68
   7   6  -4   70.22    3.80
  -7   6   4   69.74    3.55
   7   6  -4   69.20    3.64
   6  -6  -4    7.00    0.86
  -6  -6   4    5.59    0.68
  -6  -6   4    6.59    0.60
   6  -6  -4    4.19    0.62
  -6  -6   4    5.58    0.88
   6  -6  -4    5.95    0.86
  -6   6   4    6.93    0.83
   6   6  -4    7.21    0.92
   6   6  -4    4.86    0.73
  -5  -6   4   77.21    3.90
  -5  -6   4   75.85    3.49
   5  -6  -4   82.16    3.53
   5  -6  -4   71.95    3.64
   5  -6  -4   75.37    3.90
   5  -6  -4   80.81    3.92
  -5   6   4   79.80    3.64
   5   6  -4   78.32    4.07
  -5   6   4   79.50    3.77
   5   6  -4   79.28    3.89
   5   6  -4   78.97    3.85
   4  -6  -4   19.82    1.30
  -4  -6   4   17.79    1.35
   4  -6  -4   18.46    1.19
  -4  -6   4   18.55    1.04
   4  -6  -4   17.76    1.27
   4  -6  -4   18.25    1.05
   4   6  -4   15.93    1.26
  -4   6   4   17.25    1.12
  -4   6   4   16.54    1.21
   4   6  -4   17.01    1.26
   4   6  -4   17.43    1.26
   3  -6  -4   50.53    2.28
  -3  -6   4   45.51    2.23
   3  -6  -4   49.34    2.52
  -3  -6   4   44.47    2.50
   3  -6  -4   46.34    2.49
   3   6  -4   45.61    2.47
  -3   6   4   49.42    2.35
   3   6  -4   45.60    2.58
  -2  -6   4   44.38    2.19
   2  -6  -4   47.03    2.25
  -2  -6   4   45.35    2.45
   2  -6  -4   43.66    2.40
   2   6  -4   46.03    2.41
  -2   6   4   48.64    2.40
  -2   6   4   46.16    2.33
  -1  -6   4    9.85    0.93
  -1  -6   4    7.45    0.70
  -1   6   4    9.42    0.85
   1   6  -4    9.29    0.90
  -1   6   4    8.12    0.82
   0  -6   4   37.57    1.95
   0  -6   4   41.16    2.12
   0  -6   4   39.09    2.32
   0   6   4   43.14    2.15
   0   6   4   39.36    2.09
   0   6   4   38.37    2.09
   0   6  -4   38.16    2.13
   1  -6   4    6.99    0.69
   1  -6   4    6.14    0.80
   1  -6   4    7.02    0.77
  -1  -6  -4    7.16    0.65
   1  -6   4    6.48    0.67
  -1  -6  -4    5.84    0.61
  -1   6  -4    6.77    0.61
   1   6   4    6.23    0.61
  -1   6  -4    7.88    0.84
   1   6   4    7.22    0.64
   2  -6   4   76.39    3.57
  -2  -6  -4   77.99    3.63
   2  -6   4   81.57    3.54
   2  -6   4   83.18    3.64
  -2  -6  -4   73.60    3.73
   2  -6   4   76.35    4.09
   2   6   4   79.14    3.94
   2   6   4   82.86    3.62
  -2   6  -4   71.94    3.78
  -2   6  -4   79.50    3.69
   2   6   4   76.03    3.69
   3  -6   4   22.27    1.34
  -3  -6  -4   21.56    1.32
  -3  -6  -4   20.88    1.26
   3  -6   4   24.37    1.41
   3  -6   4   25.11    1.63
   3   6   4   20.80    1.35
  -3   6  -4   23.52    1.39
  -3   6  -4   20.52    1.43
   4  -6   4   43.54    2.20
  -4  -6  -4   45.12    2.24
   4  -6   4   43.75    2.54
   4  -6   4   42.39    2.22
  -4  -6  -4   42.24    2.18
  -4   6  -4   42.87    2.36
   4   6   4   40.50    2.25
  -4   6  -4   41.74    2.33
  -5  -6  -4   32.61    1.79
  -5  -6  -4   34.51    1.81
   5  -6   4   33.22    2.06
   5  -6   4   33.04    1.88
   5  -6   4   31.77    1.78
   5   6   4   32.08    1.87
  -5   6  -4   32.10    1.93
  -5   6  -4   30.55    1.87
   6  -6   4    0.34    0.44
  -6  -6  -4    0.11    0.31
  -6  -6  -4    0.36    0.33
   6  -6   4    0.15    0.58
   6   6   4    0.31    0.39
  -6   6  -4    0.81    0.47
  -6   6  -4    0.39    0.48
   7  -6   4   71.80    3.95
  -7  -6  -4   74.30    3.59
  -7  -6  -4   76.99    3.63
   7  -6   4   74.87    3.61
  -7   6  -4   73.21    3.63
   7   6   4   75.08    3.45
  -7   6  -4   68.78    3.64
   7   6   4   70.86    3.63
  -7   6  -4   71.87    3.75
   8  -6   4   12.35    1.21
  -8  -6  -4   13.07    1.03
   8  -6   4   13.11    1.30
  -8  -6  -4   12.26    1.05
  -8   6  -4   13.54    1.34
  -8   6  -4   13.51    1.27
  -8   6  -4   11.24    1.05
   8   6   4   13.55    1.13
   8   6   4   13.60    1.04
   9  -6   4   34.98    2.29
  -9  -6  -4   41.30    2.28
   9  -6   4   39.42    2.46
  -9  -6  -4   38.98    2.20
   9   6   4   41.39    2.15
  -9   6  -4   39.56    2.46
  -9   6  -4   38.33    2.22
  -9   6  -4   36.82    2.25
   9   6   4   36.31    2.24
  10  -6   4   35.32    2.32
 -10  -6  -4   34.73    2.13
  10  -6   4   36.39    2.27
 -10   6  -4   36.76    2.20
  10   6   4   36.92    2.20
 -10   6  -4   33.53    2.13
 -10   6  -4   38.88    2.44
 -11  -6  -4    1.26    0.58
  11  -6   4    1.10    0.55
  11  -6   4    0.93    0.78
 -11   6  -4    1.25    0.53
  11   6   4    1.80    0.61
 -11   6  -4    0.87    0.51
 -11   6  -4    1.63    0.74
  12  -6   4   39.40    2.68
  12  -6   4   42.09    2.64
 -12  -6  -4   45.13    2.60
 -12   6  -4   48.82    2.65
 -12   6  -4   41.33    2.89
  12   6   4   44.94    2.59
 -13  -6  -4    6.82    1.02
  13  -6   4    8.80    1.14
  13  -6   4    6.52    1.17
 -13   6  -4    6.55    1.03
  13   6   4    7.38    1.04
 -13   6  -4    7.63    1.31
  14  -6   4   23.95    1.85
 -14  -6  -4   27.50    1.92
  14  -6   4   21.07    1.83
 -14   6  -4   19.09    2.23
  14   6   4   24.01    1.77
 -14   6  -4   22.74    1.78
  15  -6   4   19.00    1.70
 -15   6  -4   14.72    1.55
 -15   6  -4   12.91    1.92
  15   6   4   15.95    1.56
 -14  -7   4    3.12    0.76
  14  -7  -4    3.49    1.24
  14   7  -4    1.68    0.91
  14   7  -4    1.82    0.86
 -14   7   4    2.57    0.86
 -13  -7   4    3.84    0.73
  13  -7  -4    2.53    1.15
  13   7  -4    2.21    0.90
 -13   7   4    2.68    0.89
  13   7  -4    2.71    0.85
  12  -7  -4    2.23    0.97
 -12  -7   4    1.86    0.59
 -12   7   4    2.66    0.79
  12   7  -4    2.75    0.86
  12   7  -4    1.17    0.61
  11  -7  -4   10.29    1.38
 -11  -7   4   10.71    1.09
 -11   7   4   11.59    1.35
  11   7  -4    9.53    1.27
  11   7  -4   10.27    1.29
  10  -7  -4   -0.29    0.40
 -10  -7   4   -0.20    0.66
  10  -7  -4   -0.99    0.71
 -10  -7   4    0.04    0.40
 -10   7   4   -0.38    0.49
  10   7  -4    0.49    0.57
  10   7  -4    0.70    0.50
   9  -7  -4   11.41    1.32
  -9  -7   4    7.86    1.19
  -9  -7   4    8.51    0.92
   9  -7  -4    9.47    1.11
   9   7  -4    8.34    1.13
  -9   7   4    8.38    1.11
   9   7  -4    9.03    1.12
   8  -7  -4    6.82    1.00
  -8  -7   4    6.56    0.81
  -8  -7   4    6.09    1.09
   8  -7  -4    7.19    0.97
   8   7  -4    6.82    1.00
  -8   7   4    5.46    0.90
   8   7  -4    7.61    0.97
  -7  -7   4    1.45    0.70
  -7  -7   4    2.42    0.53
   7  -7  -4    1.95    0.74
  -7  -7   4    1.75    0.40
   7  -7  -4    2.18    0.60
   7   7  -4    1.97    0.66
  -7   7   4    1.43    0.54
   7   7  -4    1.27    0.48
   6  -7  -4   13.37    1.19
  -6  -7   4   13.53    0.90
  -6  -7   4   13.42    1.02
  -6  -7   4   12.70    1.38
   6  -7  -4   13.21    1.23
  -6   7   4   14.46    1.16
   6   7  -4   13.96    1.23
   6   7  -4   11.61    1.12
  -5  -7   4    0.41    0.30
   5  -7  -4   -0.23    0.32
  -5  -7   4   -0.33    0.56
   5  -7  -4   -0.31    0.53
  -5   7   4   -0.20    0.39
   5   7  -4    0.28    0.35
   5   7  -4   -0.33    0.37
   5   7  -4   -0.49    0.37
   4  -7  -4    5.99    0.80
   4  -7  -4    5.88    0.62
   4  -7  -4    5.53    0.69
   4  -7  -4    4.10    0.68
  -4  -7   4    5.56    0.90
  -4  -7   4    6.23    0.61
   4   7  -4    5.81    0.83
  -4   7   4    4.69    0.65
  -4   7   4    5.09    0.72
   4   7  -4    5.12    0.76
   4   7  -4    4.61    0.70
   3  -7  -4    3.42    0.53
  -3  -7   4    2.87    0.47
   3  -7  -4    2.79    0.55
  -3  -7   4    3.17    0.74
   3  -7  -4    3.42    0.62
  -3   7   4    3.72    0.58
  -3   7   4    4.26    0.64
   3   7  -4    3.48    0.65
   3   7  -4    3.07    0.63
   2  -7  -4    7.36    0.82
   2  -7  -4    7.41    0.74
  -2  -7   4    6.73    0.68
   2  -7  -4    7.08    0.82
  -2  -7   4    8.02    0.98
   2   7  -4    8.57    0.87
  -2   7   4    7.32    0.77
   2   7  -4    6.44    0.84
  -2   7   4    7.42    0.79
  -1  -7   4    4.90    0.61
  -1  -7   4    3.98    0.73
  -1   7   4    3.57    0.57
  -1   7   4    4.93    0.58
  -1   7   4    4.89    0.60
   1   7  -4    4.23    0.69
   0  -7   4    1.10    0.48
   0  -7   4    0.32    0.34
   0  -7   4    0.40    0.52
   0   7   4    0.61    0.36
   0   7   4    0.22    0.31
   0   7   4    0.84    0.37
   0   7  -4    0.46    0.46
   1  -7   4    6.12    0.84
  -1  -7  -4    7.01    0.68
   1  -7   4    5.83    0.68
  -1  -7  -4    7.90    0.77
   1  -7   4    3.22    0.61
  -1   7  -4    5.51    0.77
   1   7   4    6.13    0.65
   1   7   4    6.70    0.74
   1   7   4    6.02    0.67
  -2  -7  -4    0.77    0.35
   2  -7   4    0.17    0.47
  -2  -7  -4    0.07    0.26
   2  -7   4   -0.09    0.37
  -2   7  -4   -0.58    0.31
   2   7   4    0.67    0.33
   2   7   4    0.18    0.37
  -3  -7  -4    0.34    0.30
   3  -7   4    0.29    0.37
   3  -7   4    0.94    0.50
  -3  -7  -4    0.32    0.34
   3   7   4    0.59    0.31
  -3   7  -4    0.36    0.41
   3   7   4    0.89    0.42
  -3   7  -4    0.29    0.31
   4  -7   4    7.47    0.96
  -4  -7  -4    9.78    0.77
  -4  -7  -4    8.36    0.81
   4  -7   4    7.24    0.90
   4  -7   4    5.78    0.74
   4   7   4    5.52    0.78
  -4   7  -4    7.03    0.81
   4   7   4    7.31    0.75
  -4   7  -4    7.07    0.91
   5  -7   4    2.40    0.54
  -5  -7  -4    2.04    0.48
   5  -7   4    2.51    0.70
  -5  -7  -4    2.60    0.53
   5  -7   4    2.02    0.60
  -5   7  -4    2.05    0.56
   5   7   4    2.46    0.47
  -5   7  -4    2.56    0.65
   5   7   4    1.76    0.51
  -6  -7  -4   17.36    1.45
   6  -7   4   16.19    1.38
   6  -7   4   15.04    1.16
  -6  -7  -4   15.47    1.14
  -6  -7  -4   16.56    1.15
   6  -7   4   17.23    1.40
  -6   7  -4   13.99    1.20
   6   7   4   14.62    1.22
   6   7   4   18.09    1.15
  -6   7  -4   19.05    1.42
   7  -7   4    2.30    0.74
  -7  -7  -4    2.60    0.56
  -7  -7  -4    1.91    0.65
   7  -7   4    1.85    0.55
   7  -7   4    3.30    0.74
  -7  -7  -4    1.88    0.48
   7   7   4    2.27    0.60
   7   7   4    2.83    0.52
  -7   7  -4    2.59    0.71
  -7   7  -4    1.24    0.52
   8  -7   4    7.04    1.02
   8  -7   4    7.42    1.06
  -8  -7  -4    7.07    0.84
  -8   7  -4    7.14    1.03
   8   7   4    6.05    0.88
  -8   7  -4    5.99    0.85
  -9  -7  -4    3.39    0.66
   9  -7   4    5.02    0.84
   9  -7   4    5.37    0.99
   9   7   4    3.54    0.75
  -9   7  -4    4.20    0.77
  -9   7  -4    3.74    0.80
  -9   7  -4    4.76    0.90
 -10  -7  -4    1.48    0.60
  10  -7   4    2.04    0.86
  10  -7   4    3.64    0.78
 -10   7  -4    3.73    0.88
 -10   7  -4    1.92    0.70
  10   7   4    2.41    0.66
 -10   7  -4    1.87    0.66
 -11  -7  -4    6.33    0.90
  11  -7   4    3.71    0.84
  11  -7   4    5.47    1.11
 -11   7  -4    4.20    1.00
 -11   7  -4    5.44    0.91
 -11   7  -4    5.45    0.95
  11   7   4    4.22    0.84
 -12  -7  -4    0.28    0.52
  12  -7   4   -0.48    0.51
  12  -7   4    0.47    0.78
  12   7   4    0.14    0.54
 -12   7  -4   -0.59    0.55
 -12   7  -4    0.17    0.70
  13  -7   4    5.75    1.19
  13  -7   4    6.31    1.10
 -13  -7  -4    8.11    1.10
  13   7   4    5.58    0.98
 -13   7  -4    7.20    1.15
 -13   7  -4    5.93    1.25
  14  -7   4    5.12    1.04
 -14   7  -4    3.76    1.17
 -14   7  -4    3.04    0.92
 -13  -8   4    0.95    0.52
  13   8  -4    0.62    0.67
  12  -8  -4    0.02    0.96
 -12  -8   4    0.65    0.97
 -12  -8   4    0.55    0.58
  12   8  -4    0.00    0.55
 -12   8   4   -0.28    0.67
  12   8  -4   -0.59    0.64
  11  -8  -4    2.19    1.06
 -11  -8   4    1.96    1.01
 -11  -8   4    2.74    0.66
  11  -8  -4    0.84    0.53
  11   8  -4    1.72    0.80
 -11   8   4    1.26    0.71
  11   8  -4    2.24    0.75
  10  -8  -4    7.88    1.29
 -10  -8   4    5.91    0.83
 -10  -8   4    7.03    1.25
  10  -8  -4    4.39    0.89
  10   8  -4    6.98    1.12
 -10   8   4    6.42    1.07
  10   8  -4    5.80    1.00
  -9  -8   4    3.59    0.96
   9  -8  -4    2.21    0.94
   9  -8  -4    3.21    0.76
  -9  -8   4    4.31    0.74
  -9   8   4    4.58    0.91
   9   8  -4    2.93    0.73
   9   8  -4    4.45    0.92
   8  -8  -4    5.09    0.89
   8  -8  -4    5.60    1.00
  -8  -8   4    5.38    0.76
  -8  -8   4    5.28    1.08
   8   8  -4    4.80    0.87
  -8   8   4    5.76    0.99
   8   8  -4    4.18    0.94
  -7  -8   4    4.03    0.65
   7  -8  -4    5.81    0.89
   7  -8  -4    4.11    0.86
  -7  -8   4    3.95    0.91
  -7   8   4    5.40    0.89
   7   8  -4    2.92    0.80
   7   8  -4    4.08    0.76
   6  -8  -4   -0.33    0.59
  -6  -8   4    0.09    0.39
  -6  -8   4    0.16    0.59
   6  -8  -4    0.17    0.38
  -6  -8   4    0.16    0.30
  -6   8   4    0.16    0.46
   6   8  -4    0.01    0.49
   6   8  -4    0.19    0.35
   5  -8  -4   12.30    1.24
  -5  -8   4   12.72    0.90
  -5  -8   4   12.07    1.33
   5  -8  -4   10.13    1.14
   5   8  -4   11.78    1.20
   5   8  -4   14.56    1.36
  -5   8   4   12.66    1.25
  -4  -8   4    8.69    0.72
   4  -8  -4    7.19    0.94
  -4  -8   4    8.10    1.05
   4  -8  -4    5.44    0.82
   4   8  -4    6.50    0.93
  -4   8   4    8.08    0.94
   4   8  -4    7.75    0.96
   3  -8  -4    4.31    0.72
  -3  -8   4    5.56    0.87
   3  -8  -4    5.52    0.83
   3  -8  -4    4.49    0.73
  -3  -8   4    4.97    0.63
  -3   8   4    4.62    0.65
  -3   8   4    5.94    0.82
   3   8  -4    6.13    0.85
   3   8  -4    6.01    0.84
   2  -8  -4    8.28    0.82
   2  -8  -4    8.56    0.95
  -2  -8   4    6.97    0.74
   2  -8  -4    8.77    0.97
  -2  -8   4    7.38    0.99
  -2   8   4    9.73    0.94
   2   8  -4    8.64    0.95
  -2   8   4    7.95    0.85
   2   8  -4    7.47    0.92
  -1  -8   4    1.89    0.45
  -1  -8   4    2.82    0.65
  -1  -8   4    1.53    0.64
  -1   8   4    3.54    0.56
   1   8  -4    2.00    0.52
  -1   8   4    1.14    0.45
   1   8  -4    2.04    0.61
  -1   8   4    2.07    0.52
   0  -8  -4    9.88    0.81
   0  -8   4    9.19    1.10
   0  -8   4    8.14    0.84
   0   8   4    8.30    0.86
   0   8   4    9.25    0.88
   0   8   4    8.61    0.88
   0   8  -4    7.81    0.97
  -1  -8  -4    0.19    0.33
   1  -8   4    0.06    0.38
   1  -8   4    0.32    0.47
  -1  -8  -4    0.06    0.31
  -1   8  -4   -0.30    0.40
   1   8   4    0.40    0.35
   1   8   4    0.23    0.33
  -2  -8  -4    2.62    0.52
  -2  -8  -4    1.03    0.43
   2  -8   4    1.71    0.49
   2  -8   4    1.57    0.59
   2   8   4    1.11    0.45
  -2   8  -4    2.62    0.62
   2   8   4    0.92    0.38
   3  -8   4   13.27    1.12
  -3  -8  -4   16.50    1.16
  -3  -8  -4   16.26    1.12
   3  -8   4   17.29    1.45
   3   8   4   16.08    1.11
  -3   8  -4   14.50    1.29
   3   8   4   15.82    1.20
  -4  -8  -4    2.88    0.55
   4  -8   4    2.22    0.70
  -4  -8  -4    3.47    0.74
   4  -8   4    1.81    0.53
  -4  -8  -4    1.43    0.40
  -4   8  -4    3.32    0.73
   4   8   4    2.35    0.57
  -5  -8  -4   10.79    0.95
   5  -8   4   11.26    1.28
  -5  -8  -4   10.71    1.22
   5  -8   4   11.52    1.09
   5   8   4    9.95    1.08
  -5   8  -4   11.82    1.24
   6  -8   4    0.73    0.57
  -6  -8  -4    0.23    0.52
   6  -8   4    0.07    0.42
  -6  -8  -4    0.09    0.39
   6   8   4    0.78    0.47
  -6   8  -4    0.22    0.45
  -6   8  -4   -0.15    0.45
   7  -8   4    1.34    0.76
  -7  -8  -4    2.32    0.78
   7  -8   4    1.18    0.53
  -7  -8  -4    2.25    0.57
   7  -8   4    1.97    0.66
   7   8   4    2.09    0.64
  -7   8  -4    1.76    0.70
  -7   8  -4    1.63    0.60
  -8  -8  -4    3.18    0.64
   8  -8   4    3.33    0.90
  -8  -8  -4    1.61    0.72
   8  -8   4    3.01    0.67
   8  -8   4    2.50    0.73
   8   8   4    4.48    0.84
  -8   8  -4    4.43    0.87
  -8   8  -4    2.54    0.70
  -9  -8  -4    3.31    0.89
   9  -8   4    3.63    0.93
   9  -8   4    2.54    0.64
  -9  -8  -4    3.04    0.67
   9  -8   4    2.60    0.75
   9   8   4    3.22    0.73
  -9   8  -4    3.49    0.88
  -9   8  -4    2.83    0.73
  10  -8   4    3.00    0.84
 -10  -8  -4    3.86    0.78
  10  -8   4    2.99    0.94
  10  -8   4    3.80    0.75
  10   8   4    2.13    0.72
 -10   8  -4    3.98    0.79
 -10   8  -4    5.91    1.07
  11  -8   4    0.61    0.59
  11  -8   4    0.56    0.63
  11  -8   4    0.72    0.85
 -11  -8  -4    0.42    0.59
 -11   8  -4    0.56    0.65
 -11   8  -4    1.87    0.73
  11   8   4    1.02    0.61
  12  -8   4    2.75    0.86
  12  -8   4    3.04    1.06
 -12  -8  -4    2.52    0.77
  12   8   4    2.27    0.76
 -12   8  -4    2.71    0.92
  13  -8   4    0.67    0.73
 -13   8  -4   -0.18    0.75
 -11  -9   4   27.22    2.31
 -11  -9   4   19.05    1.52
  11  -9  -4   20.91    2.08
  11  -9  -4   21.25    1.76
  11   9  -4   20.15    2.02
 -11   9   4   18.14    2.01
  11   9  -4   18.00    2.00
  10  -9  -4    0.86    1.03
  10  -9  -4    2.14    0.72
 -10  -9   4    1.53    1.00
 -10  -9   4    3.29    0.71
 -10   9   4    2.55    0.94
  10   9  -4    2.18    0.77
  10   9  -4    1.37    0.84
   9  -9  -4   35.57    2.39
  -9  -9   4   38.44    2.24
   9  -9  -4   35.54    2.46
  -9  -9   4   34.06    2.57
   9   9  -4   37.17    2.53
   9   9  -4   35.32    2.50
  -9   9   4   36.83    2.50
  -8  -9   4   19.77    1.46
  -8  -9   4   20.54    1.99
   8  -9  -4   19.39    1.61
   8  -9  -4   23.52    1.77
   8   9  -4   18.79    1.65
  -8   9   4   20.02    1.71
   8   9  -4   18.85    1.84
   7  -9  -4    8.02    1.13
  -7  -9   4   12.52    1.06
  -7  -9   4    8.23    1.29
   7  -9  -4   11.45    1.35
   7   9  -4   12.06    1.38
  -7   9   4   13.11    1.41
   7   9  -4   10.07    1.23
   6  -9  -4   21.68    1.74
  -6  -9   4   26.85    1.66
  -6  -9   4   23.86    1.98
   6  -9  -4   26.01    1.86
  -6   9   4   23.74    1.79
   6   9  -4   28.72    1.91
  -5  -9   4    4.05    0.61
   5  -9  -4    1.88    0.59
  -5  -9   4    5.96    1.05
   5  -9  -4    5.03    0.90
   5   9  -4    4.69    0.88
   5   9  -4    4.21    0.78
  -5   9   4    3.76    0.76
  -4  -9   4   28.44    2.15
  -4  -9   4   33.74    1.78
   4  -9  -4   31.60    2.07
   4  -9  -4   33.89    2.03
  -4   9   4   32.58    2.01
   4   9  -4   34.24    2.08
   4   9  -4   30.15    2.04
   3  -9  -4   30.30    1.84
  -3  -9   4   28.87    2.03
  -3  -9   4   29.30    1.65
   3  -9  -4   26.79    1.87
   3   9  -4   28.37    1.95
   3   9  -4   29.68    1.89
  -3   9   4   30.07    1.86
  -2  -9   4   25.40    1.49
  -2  -9   4   24.62    1.80
   2  -9  -4   22.32    1.64
   2  -9  -4   24.20    1.63
   2   9  -4   22.46    1.70
  -2   9   4   25.30    1.62
   2   9  -4   26.76    1.66
  -1  -9   4   42.13    2.79
  -1  -9   4   47.24    2.38
   1  -9  -4   46.03    2.42
   1   9  -4   42.57    2.60
  -1   9   4   45.65    2.44
  -1   9   4   48.96    2.53
   0  -9   4    3.23    0.59
   0  -9  -4    3.99    0.68
   0  -9   4    3.19    0.77
   0  -9  -4    2.53    0.53
   0   9   4    2.99    0.60
   0   9   4    3.09    0.60
   0   9  -4    3.48    0.75
   1  -9   4   28.44    2.02
  -1  -9  -4   30.32    1.67
   1  -9   4   27.28    1.67
   1   9   4   24.71    1.69
  -1   9  -4   26.66    1.85
  -2  -9  -4   18.29    1.48
   2  -9   4   16.54    1.52
   2  -9   4   14.79    1.20
  -2  -9  -4   15.11    1.15
   2   9   4   17.30    1.29
  -2   9  -4   17.04    1.40
  -3  -9  -4   25.65    1.92
  -3  -9  -4   26.23    1.63
   3  -9   4   25.56    1.97
   3  -9   4   27.71    1.70
   3   9   4   26.64    1.74
  -3   9  -4   29.37    1.92
   4  -9   4   38.48    2.43
   4  -9   4   33.89    2.02
  -4  -9  -4   32.49    1.96
  -4  -9  -4   33.63    2.28
   4   9   4   36.08    2.15
  -4   9  -4   35.09    2.26
  -5  -9  -4   10.34    1.28
  -5  -9  -4    9.70    1.00
   5  -9   4    9.22    1.21
   5  -9   4    7.95    0.99
  -5   9  -4   10.43    1.23
   5   9   4    9.66    1.10
   6  -9   4   30.49    2.33
  -6  -9  -4   35.10    2.05
   6  -9   4   36.29    2.08
  -6  -9  -4   29.33    2.28
   6   9   4   32.56    2.11
  -6   9  -4   37.13    2.33
   7  -9   4   -0.49    0.57
   7  -9   4   -0.48    0.40
  -7  -9  -4    0.57    0.70
  -7  -9  -4    0.29    0.47
   7   9   4    0.53    0.49
  -7   9  -4    0.68    0.55
  -7   9  -4    0.54    0.65
  -8  -9  -4   17.66    1.84
   8  -9   4   17.37    1.59
   8  -9   4   16.71    1.36
  -8  -9  -4   17.81    1.39
  -8   9  -4   16.98    1.46
  -8   9  -4   16.91    1.73
   8   9   4   14.32    1.50
  -9  -9  -4   15.20    1.32
  -9  -9  -4   14.53    1.76
   9  -9   4   13.30    1.55
   9  -9   4   15.86    1.35
  -9   9  -4   11.69    1.39
  -9   9  -4   16.03    1.73
   9   9   4   15.06    1.56
  10  -9   4    4.38    0.88
 -10  -9  -4    6.90    1.32
 -10  -9  -4    6.21    0.97
  10  -9   4    5.87    1.11
 -10   9  -4    5.39    0.98
  10   9   4    5.32    1.00
 -10   9  -4    5.58    1.10
  11  -9   4   22.33    1.94
 -11   9  -4   22.70    2.05
  -9 -10   4    8.29    1.61
   9 -10  -4    7.89    1.20
   9 -10  -4   11.35    1.55
  -9  10   4    4.82    1.06
   9  10  -4   10.84    1.43
   8 -10  -4   31.57    2.28
  -8 -10   4   28.80    2.45
  -8 -10   4   29.85    1.92
   8 -10  -4   28.34    2.15
  -8  10   4   33.20    2.32
   8  10  -4   30.74    2.28
   8  10  -4   24.97    2.14
   7 -10  -4   26.04    1.93
  -7 -10   4   24.53    1.71
   7 -10  -4   28.37    2.05
  -7 -10   4   24.20    2.10
  -7  10   4   23.99    1.95
   7  10  -4   24.28    1.97
  -6 -10   4    2.99    0.66
  -6 -10   4    2.00    0.94
   6 -10  -4    2.74    0.73
   6 -10  -4    2.56    0.92
   6  10  -4    1.97    0.70
  -6  10   4    2.50    0.78
   5 -10  -4   35.28    2.34
   5 -10  -4   38.90    2.45
  -5 -10   4   40.70    2.63
  -5 -10   4   37.25    2.24
  -5  10   4   36.70    2.37
   5  10  -4   38.22    2.43
   4 -10  -4    6.84    1.02
   4 -10  -4   10.38    1.20
  -4 -10   4    9.92    0.94
  -4 -10   4    7.43    1.25
   4  10  -4   10.03    1.21
  -4  10   4    9.32    1.14
   4  10  -4    8.64    1.15
  -3 -10   4   40.13    2.17
   3 -10  -4   36.86    2.41
  -3  10   4   44.15    2.45
   3  10  -4   41.71    2.53
  -2 -10   4   29.43    1.74
   2 -10  -4   27.91    1.95
  -2 -10   4   26.56    2.11
  -2  10   4   34.27    1.96
   2  10  -4   30.59    2.05
  -1 -10   4    9.89    1.29
  -1 -10   4   11.38    0.96
   1  10  -4    8.79    1.17
   0 -10   4   35.48    1.97
   0 -10   4   31.71    2.37
   0  10  -4   32.71    2.23
  -1 -10  -4    2.04    0.54
   1 -10   4    2.12    0.63
   1 -10   4    2.05    0.77
  -1 -10  -4    1.41    0.69
  -1  10  -4    1.88    0.68
   1  10   4    1.52    0.53
  -2 -10  -4   27.74    2.01
   2 -10   4   26.98    1.75
  -2 -10  -4   26.76    1.69
   2 -10   4   25.79    2.09
   2  10   4   25.64    1.77
  -2  10  -4   29.98    2.00
  -3 -10  -4   17.27    1.30
  -3 -10  -4   19.57    1.63
   3 -10   4   18.34    1.35
   3 -10   4   16.70    1.63
  -3  10  -4   19.70    1.63
   3  10   4   17.10    1.41
   4 -10   4   24.07    1.69
   4 -10   4   27.35    2.07
  -4 -10  -4   23.99    1.63
  -4 -10  -4   24.38    1.93
   4  10   4   24.02    1.74
  -4  10  -4   27.39    1.97
   5 -10   4   26.53    2.01
   5 -10   4   21.90    1.61
  -5 -10  -4   24.39    2.01
  -5 -10  -4   23.36    1.59
  -5  10  -4   23.99    1.84
   5  10   4   20.18    1.64
  -6 -10  -4    0.81    0.83
  -6 -10  -4    2.55    0.67
   6 -10   4    1.63    0.59
   6 -10   4    1.76    0.82
   6  10   4    2.54    0.76
  -6  10  -4    1.93    0.73
   7 -10   4   24.76    1.78
  -7 -10  -4   24.43    2.37
  -7 -10  -4   27.98    1.80
   7 -10   4   24.39    2.11
   7  10   4   26.45    1.95
  -7  10  -4   27.48    2.06
  -8 -10  -4   10.78    1.70
   8 -10   4   10.66    1.50
  -8 -10  -4   11.09    1.21
  -8  10  -4   11.24    1.50
   8  10   4    9.15    1.26
   9 -10   4   21.45    1.98
  -9  10  -4   21.50    2.15
  -7 -11   4    8.98    1.65
   7  11  -4    9.96    1.40
  -6 -11   4   15.05    1.85
   6 -11  -4   14.21    1.58
   6  11  -4   14.60    1.64
  -6  11   4   16.25    1.72
   5 -11  -4   -0.04    0.53
  -5  11   4    0.52    0.73
   4 -11  -4   17.22    1.58
   4  11  -4   16.28    1.69
  -4  11   4   20.28    1.63
  -3 -11   4   11.55    1.56
  -3 -11   4   12.68    1.05
   3  11  -4   16.44    1.64
  -2 -11   4   13.80    1.15
  -2 -11   4   12.46    1.63
   2  11  -4   13.30    1.52
  -1 -11   4   12.14    1.17
  -1 -11   4   11.32    1.55
   1  11  -4   12.58    1.47
   0 -11   4   -0.16    0.48
   0 -11   4    0.58    0.87
   0  11  -4    0.57    0.66
   1 -11   4    8.40    1.02
   1 -11   4   10.47    1.48
  -1  11  -4    7.47    1.20
  -2 -11  -4    6.32    1.15
   2 -11   4    8.55    1.03
   2 -11   4    7.28    1.38
  -2  11  -4    6.22    1.13
  -3 -11  -4   10.62    1.54
  -3 -11  -4   10.24    1.12
   3 -11   4   10.83    1.22
   3 -11   4   11.58    1.62
  -3  11  -4   11.42    1.43
   3  11   4   11.76    1.31
  -4 -11  -4   14.20    1.26
  -4 -11  -4   15.84    1.77
   4 -11   4   15.05    1.92
   4  11   4   16.48    1.41
  -4  11  -4   16.56    1.75
  -5 -11  -4    5.74    0.88
  -5 -11  -4    6.13    1.30
   5 -11   4    8.04    1.43
   5  11   4    4.80    0.96
  -5  11  -4    8.78    1.26
   6 -11   4   12.87    1.85
 -16   0   5   -0.22    0.35
 -16   0   5   -0.26    0.59
  16   0  -5   -1.48    0.63
 -15   0   5    0.31    0.39
  15   0  -5   -0.02    0.68
 -15   0   5   -0.27    0.55
  14   0  -5   -0.90    0.61
  14   0  -5    1.12    0.56
 -14   0   5    0.01    0.35
 -14   0   5    0.00    0.52
  13   0  -5   -0.07    0.41
 -13   0   5   -0.08    0.35
  13   0  -5   -0.81    0.61
 -13   0   5   -0.45    0.40
  13   0  -5    0.14    0.51
 -13   0   5   -0.35    0.48
 -12   0   5    0.45    0.50
  12   0  -5    0.21    0.37
  12   0  -5   -0.27    0.59
  12   0  -5    0.03    0.50
 -12   0   5    0.10    0.34
  11   0  -5    0.27    0.51
  11   0  -5   -0.14    0.34
 -11   0   5    0.49    0.43
 -11   0   5    0.00    0.34
 -10   0   5   -0.09    0.27
 -10   0   5   -0.11    0.39
  10   0  -5   -0.25    0.27
  10   0  -5    0.33    0.52
 -10   0   5   -0.44    0.41
  -9   0   5    0.09    0.26
   9   0  -5   -0.59    0.18
   9   0  -5   -0.20    0.24
  -9   0   5   -0.72    0.36
   9   0  -5    0.11    0.43
  -9   0   5    0.04    0.36
   8   0  -5    0.36    0.29
   8   0  -5    0.38    0.24
  -8   0   5   -0.05    0.25
   8   0  -5    0.52    0.47
  -8   0   5    0.07    0.31
  -8   0   5   -0.38    0.38
  -7   0   5   -0.18    0.19
   7   0  -5   -0.11    0.18
   7   0  -5   -0.24    0.42
   7   0  -5    0.04    0.23
  -7   0   5   -0.13    0.26
  -7   0   5   -0.02    0.33
  -6   0   5    0.18    0.22
  -6   0   5    0.03    0.24
   6   0  -5   -0.16    0.16
   6   0  -5    0.03    0.23
   6   0  -5   -0.22    0.36
  -6   0   5    0.30    0.33
   5   0  -5    0.04    0.38
  -5   0   5    0.05    0.23
  -5   0   5    0.25    0.32
   5   0  -5   -0.10    0.20
  -5   0   5    0.25    0.20
   5   0  -5   -0.27    0.14
   4   0  -5   -0.02    0.16
   4   0  -5    0.29    0.35
  -4   0   5    0.45    0.21
  -4   0   5   -0.16    0.22
   4   0  -5    0.11    0.13
  -4   0   5    0.08    0.16
  -4   0   5   -0.06    0.14
  -3   0   5    0.78    0.19
   3   0  -5    0.03    0.11
   3   0  -5   -0.17    0.14
   3   0  -5   -0.04    0.10
  -3   0   5    0.09    0.18
  -3   0   5    0.11    0.24
   3   0  -5   -0.01    0.30
  -2   0   5    0.15    0.13
   2   0  -5   -0.01    0.12
  -2   0   5    0.13    0.22
  -2   0   5   -0.11    0.17
   2   0  -5   -0.05    0.14
   1   0  -5   -0.18    0.13
  -1   0   5   -0.05    0.11
   1   0  -5   -0.16    0.13
  -1   0   5   -0.19    0.20
  -1   0   5    0.02    0.16
   1   0  -5    0.07    0.13
   0   0   5   -0.10    0.20
   0   0   5   -0.26    0.22
   0   0   5    0.86    0.19
   0   0  -5    0.09    0.16
   0   0  -5   -0.10    0.16
   0   0  -5   -0.20    0.18
  -1   0  -5    0.03    0.16
  -1   0  -5   -0.16    0.17
   1   0   5   -0.38    0.15
   1   0   5   -0.30    0.17
   1   0   5   -0.19    0.21
  -1   0  -5    0.07    0.23
  -2   0  -5    0.42    0.20
   2   0   5    0.32    0.18
  -2   0  -5    0.00    0.13
  -2   0  -5   -0.10    0.23
   2   0   5    0.48    0.28
   2   0   5   -0.15    0.17
  -3   0  -5    0.07    0.25
  -3   0  -5   -0.06    0.19
   3   0   5    0.04    0.17
  -3   0  -5    0.10    0.13
   3   0   5   -0.10    0.24
   3   0   5   -0.05    0.13
  -4   0  -5    0.08    0.15
   4   0   5    0.05    0.15
  -4   0  -5    0.02    0.29
   4   0   5    0.09    0.18
   4   0   5    0.14    0.26
  -4   0  -5   -0.08    0.23
   5   0   5    0.33    0.20
  -5   0  -5   -0.30    0.16
  -5   0  -5    0.81    0.36
   5   0   5    0.00    0.20
  -5   0  -5   -0.54    0.27
   5   0   5   -0.33    0.26
   6   0   5   -0.20    0.16
  -6   0  -5    0.04    0.19
   6   0   5   -0.44    0.20
  -6   0  -5    0.19    0.38
   6   0   5    0.02    0.32
  -6   0  -5    0.23    0.41
  -7   0  -5    0.75    0.47
  -7   0  -5    0.14    0.22
   7   0   5    0.42    0.28
  -7   0  -5   -0.13    0.42
   7   0   5    0.14    0.40
   7   0   5   -0.03    0.19
  -8   0  -5    0.01    0.48
   8   0   5    0.24    0.31
   8   0   5   -0.26    0.21
   8   0   5    0.09    0.21
  -8   0  -5    0.28    0.52
   9   0   5    0.49    0.37
   9   0   5    0.25    0.24
  -9   0  -5    0.24    0.60
  -9   0  -5   -0.12    0.33
  -9   0  -5   -0.21    0.49
  10   0   5    0.17    0.24
  10   0   5   -0.09    0.32
  10   0   5   -0.17    0.41
 -10   0  -5    0.34    0.33
 -10   0  -5    0.00    0.53
 -10   0  -5    0.14    0.73
  11   0   5    0.52    0.42
 -11   0  -5    0.08    0.54
  11   0   5    0.04    0.43
 -11   0  -5    0.48    0.67
  12   0   5   -0.63    0.38
  12   0   5    0.36    0.46
 -12   0  -5   -0.54    0.66
 -12   0  -5    0.03    0.56
  13   0   5    0.24    0.43
  13   0   5   -0.44    0.41
 -13   0  -5   -0.71    0.58
 -13   0  -5   -0.01    0.74
  14   0   5    0.10    0.50
 -14   0  -5    0.62    0.64
  14   0   5    0.15    0.50
 -14   0  -5    0.79    0.82
  15   0   5   -0.81    0.54
 -15   0  -5   -1.61    0.77
 -15   0  -5    0.59    0.67
  15   0   5    0.25    0.51
 -16   0  -5   -0.97    0.83
 -16   0  -5    0.13    0.73
  16   0   5   -0.06    0.55
  16   0   5   -0.34    0.56
  17   0   5    0.00    0.81
 -17   0  -5    0.46    1.08
 -17   0  -5    0.72    0.74
  17   0   5    0.30    0.65
  18  -1  -5   11.22    1.53
 -18   1   5   12.36    1.44
  17  -1  -5    0.25    0.85
 -17   1   5    0.84    0.71
  16  -1  -5   10.83    1.40
 -16   1   5   14.80    1.42
 -16   1   5   12.34    1.25
 -15  -1   5    9.36    0.95
  15  -1  -5    9.34    1.27
  15   1  -5    9.21    1.11
 -15   1   5    8.07    1.04
 -15   1   5    6.96    0.92
 -14  -1   5    7.61    0.91
  14  -1  -5    5.46    1.04
 -14  -1   5    6.07    0.79
 -14  -1   5    5.20    0.83
  14   1  -5    7.35    0.91
  14   1  -5    5.11    0.90
  14   1  -5    6.13    0.92
 -14   1   5    7.07    0.93
 -14   1   5    5.59    0.82
 -13  -1   5   26.59    1.62
 -13  -1   5   29.40    1.72
  13  -1  -5   24.52    1.85
 -13  -1   5   27.50    1.70
  13   1  -5   28.10    1.80
 -13   1   5   24.43    1.74
  13   1  -5   25.20    1.74
  13   1  -5   28.91    1.79
 -13   1   5   25.65    1.67
  12  -1  -5    1.94    0.76
 -12  -1   5    1.93    0.54
 -12  -1   5    1.07    0.41
 -12  -1   5    1.10    0.48
  12  -1  -5    1.46    0.61
  12   1  -5    2.02    0.66
 -12   1   5    1.41    0.48
  12   1  -5    0.84    0.64
 -12   1   5    1.06    0.58
  12   1  -5    1.30    0.47
  11  -1  -5   29.35    1.87
  11  -1  -5   30.11    1.81
 -11  -1   5   30.18    1.68
  11  -1  -5   28.29    1.73
 -11  -1   5   30.34    1.72
  11   1  -5   28.50    1.84
 -11   1   5   28.69    1.80
  11   1  -5   31.50    1.81
 -11   1   5   26.73    1.71
 -10  -1   5    0.16    0.30
 -10  -1   5    0.80    0.44
  10  -1  -5    0.50    0.51
  10  -1  -5    0.48    0.32
 -10   1   5    0.03    0.42
 -10   1   5    0.40    0.33
 -10   1   5    0.64    0.45
  10   1  -5    0.10    0.49
  10   1  -5    0.08    0.30
  -9  -1   5   76.45    3.69
  -9  -1   5   83.80    3.95
   9  -1  -5   84.41    4.01
   9  -1  -5   77.83    3.85
  -9  -1   5   82.73    3.82
  -9   1   5   83.99    3.84
  -9   1   5   81.09    3.78
   9   1  -5   82.39    4.06
  -9   1   5   77.62    3.90
   9   1  -5   85.92    4.05
   9   1  -5   75.31    3.89
  -8  -1   5   61.67    3.08
   8  -1  -5   63.13    3.10
   8  -1  -5   62.14    3.01
  -8  -1   5   59.95    2.86
  -8  -1   5   63.51    2.94
   8  -1  -5   65.33    3.06
   8   1  -5   58.86    3.11
  -8   1   5   62.42    2.99
  -8   1   5   59.85    2.91
  -8   1   5   58.91    3.00
   8   1  -5   60.56    3.11
   8   1  -5   58.65    3.05
   7  -1  -5   63.64    3.17
  -7  -1   5   64.61    3.15
   7  -1  -5   68.58    3.15
   7  -1  -5   62.01    3.07
  -7  -1   5   66.01    3.02
  -7  -1   5   60.59    2.93
   7   1  -5   62.41    3.15
  -7   1   5   67.40    3.10
  -7   1   5   66.86    3.02
   7   1  -5   60.98    3.18
   7   1  -5   64.58    3.21
  -7   1   5   63.72    3.09
  -6  -1   5  135.83    5.87
   6  -1  -5  148.81    6.40
  -6  -1   5  134.87    6.10
  -6  -1   5  134.59    6.08
   6  -1  -5  132.00    6.23
   6  -1  -5  137.48    6.03
   6   1  -5  131.46    6.12
  -6   1   5  140.37    6.00
  -6   1   5  133.48    6.17
   6   1  -5  135.21    6.25
  -6   1   5  142.90    6.03
   6   1  -5  134.68    6.46
  -5  -1   5    2.16    0.32
  -5  -1   5    2.97    0.50
   5  -1  -5    2.40    0.24
   5  -1  -5    1.67    0.35
  -5  -1   5    2.35    0.31
   5  -1  -5    1.84    0.45
   5   1  -5    2.12    0.37
  -5   1   5    2.01    0.35
  -5   1   5    2.32    0.38
   5   1  -5    2.26    0.31
   5   1  -5    2.33    0.49
   4  -1  -5  106.08    4.60
   4  -1  -5  101.07    4.75
  -4  -1   5   96.46    4.45
   4  -1  -5  111.84    4.78
  -4  -1   5  104.36    4.64
  -4  -1   5  111.16    4.62
   4   1  -5  106.74    4.90
  -4   1   5  102.91    4.40
   4   1  -5  102.90    4.74
  -4   1   5  100.73    4.56
  -4   1   5  102.18    4.70
   4   1  -5  101.01    4.55
   4   1  -5  100.82    4.67
  -3  -1   5   33.06    1.71
  -3  -1   5   41.14    1.75
   3  -1  -5   37.76    1.81
  -3  -1   5   36.26    1.83
  -3  -1   5   38.07    1.63
   3  -1  -5   38.67    1.89
  -3   1   5   36.77    1.83
   3   1  -5   39.08    1.75
   3   1  -5   37.36    1.85
  -3   1   5   36.79    1.71
  -3   1   5   35.70    1.80
   3   1  -5   38.04    1.85
  -2  -1   5  125.53    5.63
  -2  -1   5  132.36    5.34
   2  -1  -5  130.44    5.61
   2  -1  -5  124.97    5.77
  -2   1   5  127.69    5.78
   2   1  -5  133.31    5.76
   2   1  -5  131.67    5.71
   2   1  -5  129.85    6.04
   2   1  -5  135.33    5.62
  -2   1   5  125.34    5.42
  -2   1   5  131.37    5.63
   1  -1  -5  334.20   14.36
   1  -1  -5  337.62   14.01
   1  -1  -5  342.34   14.07
  -1  -1   5  332.57   13.52
  -1  -1   5  335.45   14.05
  -1   1   5  331.15   13.59
  -1   1   5  291.27   15.24
  -1   1   5  342.86   14.51
   1   1  -5  348.53   14.46
   1   1  -5  325.92   14.36
   1   1  -5  336.57   14.14
  -1   1   5  334.72   14.06
   0  -1   5   21.35    1.11
   0  -1  -5   22.07    1.09
   0  -1  -5   22.99    1.08
   0  -1  -5   22.00    1.16
   0  -1   5   21.72    1.03
   0  -1   5   23.93    1.24
   0   1   5   22.08    1.15
   0   1   5   20.34    1.07
   0   1  -5   23.57    1.13
   0   1  -5   22.23    1.12
   0   1   5   20.37    1.21
  -1  -1  -5  162.73    7.53
  -1  -1  -5  183.98    7.36
  -1  -1  -5  166.79    7.34
   1  -1   5  180.19    7.99
   1  -1   5  172.45    7.01
   1  -1   5  168.10    7.23
  -1   1  -5  169.20    7.37
  -1   1  -5  181.43    7.54
   1   1   5  167.42    7.27
   1   1   5  159.45    7.05
   1   1   5  150.11    7.97
  -1   1  -5  176.49    7.42
   2  -1   5   82.65    3.64
   2  -1   5   82.18    3.57
  -2  -1  -5   79.10    3.76
  -2  -1  -5   85.61    3.87
   2  -1   5   85.48    4.11
  -2  -1  -5   92.41    3.67
  -2   1  -5   85.31    3.80
  -2   1  -5   85.74    3.75
   2   1   5   76.26    4.11
  -2   1  -5   83.50    3.88
   2   1   5   85.15    3.62
   2   1   5   81.80    3.69
  -3  -1  -5  167.92    7.24
  -3  -1  -5  162.79    7.10
   3  -1   5  157.85    6.71
   3  -1   5  158.81    6.84
   3  -1   5  160.24    7.66
  -3  -1  -5  173.02    6.94
  -3   1  -5  156.27    7.26
  -3   1  -5  165.67    7.12
   3   1   5  161.36    6.92
  -3   1  -5  165.88    7.04
   3   1   5  141.00    7.67
  -4  -1  -5  110.00    4.44
   4  -1   5  104.80    4.41
  -4  -1  -5  101.04    4.68
   4  -1   5  102.71    5.03
  -4  -1  -5  106.84    4.75
   4  -1   5  102.41    4.39
   4   1   5  100.41    4.49
  -4   1  -5  101.91    4.80
  -4   1  -5   98.99    4.68
  -4   1  -5  102.02    4.54
   4   1   5   91.58    5.04
   4   1   5  102.56    4.49
  -5  -1  -5   30.95    1.79
   5  -1   5   33.23    1.52
  -5  -1  -5   33.36    1.79
   5  -1   5   31.81    1.89
   5  -1   5   32.13    1.62
  -5  -1  -5   34.14    1.48
  -5   1  -5   33.27    1.86
   5   1   5   32.56    1.62
  -5   1  -5   32.68    1.90
  -5   1  -5   31.32    1.60
   5   1   5   32.03    1.61
   5   1   5   34.09    1.98
  -6  -1  -5   91.89    4.44
   6  -1   5   97.35    4.07
   6  -1   5   93.25    4.71
   6  -1   5   89.57    4.12
  -6  -1  -5   89.92    4.47
  -6   1  -5   98.43    4.22
   6   1   5   88.78    4.75
  -6   1  -5   86.74    4.56
   6   1   5   90.98    4.16
   6   1   5   93.60    4.17
  -6   1  -5   91.78    4.47
   6   1   5  103.26    4.09
   7  -1   5   22.03    1.47
   7  -1   5   21.79    1.11
  -7  -1  -5   21.05    1.45
  -7  -1  -5   21.67    1.51
   7  -1   5   21.62    1.29
  -7   1  -5   22.99    1.20
   7   1   5   20.07    1.50
   7   1   5   21.11    1.20
  -7   1  -5   20.18    1.53
   7   1   5   22.50    1.22
  -7   1  -5   19.40    1.48
   8  -1   5   96.76    4.20
  -8  -1  -5   97.33    4.75
   8  -1   5   91.58    4.88
   8  -1   5   93.31    4.31
  -8  -1  -5   95.56    4.66
   8   1   5   98.28    4.31
  -8   1  -5   97.17    4.36
  -8   1  -5   90.09    4.72
  -8   1  -5   95.40    4.19
   8   1   5   98.69    4.32
   9  -1   5   27.14    1.61
  -9  -1  -5   27.92    1.87
  -9  -1  -5   31.73    2.01
   9  -1   5   27.14    1.84
   9   1   5   28.09    1.51
   9   1   5   26.83    1.56
  -9   1  -5   27.10    1.46
  -9   1  -5   26.44    1.96
 -10  -1  -5   15.46    1.37
  10  -1   5   21.09    1.52
 -10  -1  -5   18.36    1.61
  10  -1   5   15.17    1.19
  10   1   5   14.35    1.13
 -10   1  -5   17.44    1.69
  10   1   5   17.67    1.09
 -10   1  -5   17.23    1.54
 -11  -1  -5   14.89    1.47
 -11  -1  -5   13.36    1.49
  11  -1   5   15.32    1.36
  11  -1   5   14.09    1.16
  11   1   5   11.65    1.03
 -11   1  -5   15.90    1.65
  11   1   5   12.72    0.94
  11   1   5   14.20    1.33
 -11   1  -5   11.50    1.42
  12  -1   5    1.27    0.56
 -12  -1  -5    1.09    0.82
  12  -1   5    0.91    0.55
 -12  -1  -5   -0.07    0.58
  12   1   5    0.44    0.50
 -12   1  -5    0.27    0.70
 -12   1  -5    1.48    0.74
  12   1   5    0.62    0.46
  13  -1   5   24.60    1.85
 -13  -1  -5   23.21    2.03
  13  -1   5   22.28    1.63
 -13  -1  -5   23.01    1.82
 -13   1  -5   23.15    1.96
  13   1   5   26.69    1.67
 -13   1  -5   27.97    2.13
  13   1   5   24.17    1.93
  14  -1   5    6.98    1.06
 -14  -1  -5    5.51    1.02
 -14  -1  -5    6.21    1.27
  14  -1   5    5.94    0.92
  14   1   5    5.40    0.98
 -14   1  -5    6.79    1.30
  14   1   5    5.63    0.86
 -14   1  -5    4.54    1.12
 -15  -1  -5   14.28    1.61
  15  -1   5   14.12    1.52
 -15  -1  -5   11.79    1.68
  15  -1   5   14.22    1.41
 -15   1  -5   15.43    1.77
 -15   1  -5   12.26    1.72
  15   1   5   14.10    1.37
  15   1   5   15.30    1.67
  16  -1   5   14.08    1.45
 -16  -1  -5   12.21    1.80
  16  -1   5   15.10    1.66
 -16  -1  -5   15.35    1.69
  16   1   5   14.36    1.44
  16   1   5   16.67    1.78
 -16   1  -5   13.10    1.81
 -16   1  -5   11.72    1.69
 -17  -1  -5    0.00    0.65
 -17  -1  -5    1.15    1.13
  17  -1   5    0.79    0.59
  17  -1   5    1.07    1.01
  17   1   5   -0.07    1.16
  17   1   5   -0.22    0.54
 -17   1  -5    1.61    1.18
 -17   1  -5    1.66    1.01
  18  -2  -5    6.27    1.34
 -18   2   5    4.82    1.11
  17  -2  -5   31.28    2.39
 -17   2   5   36.96    2.23
 -17   2   5   33.33    2.36
  16  -2  -5    0.09    0.86
  16   2  -5    2.40    0.78
 -16   2   5    2.69    0.84
 -16   2   5    2.17    0.65
  15  -2  -5   26.55    1.99
 -15  -2   5   24.28    1.67
  15   2  -5   24.19    1.78
  15   2  -5   22.31    1.78
 -15   2   5   24.43    1.81
 -15   2   5   26.92    1.74
 -14  -2   5   50.67    2.61
  14  -2  -5   48.22    2.80
 -14  -2   5   42.39    2.40
  14   2  -5   47.68    2.80
  14   2  -5   47.35    2.70
 -14   2   5   45.25    2.68
 -14   2   5   46.41    2.61
  13  -2  -5   23.40    1.78
 -13  -2   5   23.25    1.48
 -13  -2   5   24.57    1.45
 -13   2   5   23.01    1.65
  13   2  -5   18.29    1.57
[truncated: 1,555,436 more chars]
